# Supplementary material for: Systematic discovery of pseudomonad genetic factors involved in sensitivity to tailocins
Source: ISME J. 2021 Mar 1;15(8):2289–305. doi: 10.1038/s41396-021-00921-1 (PMC8319346; doi:10.1038/s41396-021-00921-1)
Supplement: Supplementary file 2 — Supplementary Tables [file 41396_2021_921_MOESM2_ESM.xlsx]

## Sheet: Table S1
Table S1. Bacterial strains used in this study.
Strain name	Reference	Description	Genome Taxonomy Database Classification	Source	Isolation site	Isolation conditions	Codename (if applicable)
APA11249	This study	Pse13; AO361_01000(58)::Himar1KmR	d__Bacteria;p__Proteobacteria;c__Gammaproteobacteria;o__Pseudomonadales;f__Pseudomonadaceae;g__Pseudomonas_E;s__Pseudomonas_E jessenii	Tailocin resistant mutant with Himar1KmR mini-transposon insertion after nucleotide 58 of AO361_01000, enriched from pseudo13_ML2 RB-TnSeq library	N/A	N/A
APA11250	This study	Pse13; AO361_11135(1037)::Himar1KmR	d__Bacteria;p__Proteobacteria;c__Gammaproteobacteria;o__Pseudomonadales;f__Pseudomonadaceae;g__Pseudomonas_E;s__Pseudomonas_E jessenii	Tailocin resistant mutant with Himar1KmR mini-transposon insertion after nucleotide 1037 of AO361_11135, enriched from pseudo13_ML2 RB-TnSeq library	N/A	N/A
APA11251	This study	Pse05; AO356_RS08905(54)::Himar1KmR	d__Bacteria;p__Proteobacteria;c__Gammaproteobacteria;o__Pseudomonadales;f__Pseudomonadaceae;g__Pseudomonas_E;s__Pseudomonas_E fluorescens_AA	Tailocin resistant mutant with Himar1KmR mini-transposon insertion after nucleotide 54 of AO356_RS08905, enriched from pseudo5_N2-C3_1_ML2 RB-TnSeq library	N/A	N/A
APA11252	This study	Pse05; AO356_RS03435(492)::Himar1KmR	d__Bacteria;p__Proteobacteria;c__Gammaproteobacteria;o__Pseudomonadales;f__Pseudomonadaceae;g__Pseudomonas_E;s__Pseudomonas_E fluorescens_AA	Tailocin resistant mutant with Himar1KmR mini-transposon insertion after nucleotide 492 of AO356_RS03435, enriched from pseudo5_N2-C3_1_ML2 RB-TnSeq library	N/A	N/A
APA11253	This study	Pse05; AO356_RS03355(990)::Himar1KmR	d__Bacteria;p__Proteobacteria;c__Gammaproteobacteria;o__Pseudomonadales;f__Pseudomonadaceae;g__Pseudomonas_E;s__Pseudomonas_E fluorescens_AA	Tailocin resistant mutant with Himar1KmR mini-transposon insertion after nucleotide 990 of AO356_RS03355, enriched from pseudo5_N2-C3_1_ML2 RB-TnSeq library	N/A	N/A
APA11254	This study	Pse13; AO361_01005(648)::Himar1KmR	d__Bacteria;p__Proteobacteria;c__Gammaproteobacteria;o__Pseudomonadales;f__Pseudomonadaceae;g__Pseudomonas_E;s__Pseudomonas_E jessenii	Tailocin resistant mutant with Himar1KmR mini-transposon insertion after nucleotide 648 of AO361_01005, enriched from pseudo13_ML2 RB-TnSeq library	N/A	N/A
APA11264	This study	Pse03; AO353_RS01970(309)::Himar1KmR	d__Bacteria;p__Proteobacteria;c__Gammaproteobacteria;o__Pseudomonadales;f__Pseudomonadaceae;g__Pseudomonas_E;s__Pseudomonas_E fluorescens_E	Tailocin resistant mutant with Himar1KmR mini-transposon insertion after nucleotide 309 of AO353_01970, enriched from pseudo3_N2E3_ML2 RB-TnSeq library	N/A	N/A
APA11265	This study	Pse03; AO353_RS02025(933)::Himar1KmR	d__Bacteria;p__Proteobacteria;c__Gammaproteobacteria;o__Pseudomonadales;f__Pseudomonadaceae;g__Pseudomonas_E;s__Pseudomonas_E fluorescens_E	Tailocin resistant mutant with Himar1KmR mini-transposon insertion after nucleotide 933 of AO353_02025, enriched from pseudo3_N2E3_ML2 RB-TnSeq library	N/A	N/A
APA11266	This study	Pse03; AO353_RS12940(271)::Himar1KmR	d__Bacteria;p__Proteobacteria;c__Gammaproteobacteria;o__Pseudomonadales;f__Pseudomonadaceae;g__Pseudomonas_E;s__Pseudomonas_E fluorescens_E	Tailocin resistant mutant with Himar1KmR mini-transposon insertion after nucleotide 271 of AO353_12940, enriched from pseudo3_N2E3_ML2 RB-TnSeq library	N/A	N/A
APA11267	This study	Pse13; AO361_11150(451)::Himar1KmR	d__Bacteria;p__Proteobacteria;c__Gammaproteobacteria;o__Pseudomonadales;f__Pseudomonadaceae;g__Pseudomonas_E;s__Pseudomonas_E jessenii	Tailocin resistant mutant with Himar1KmR mini-transposon insertion after nucleotide 451 of AO361_11150, enriched from pseudo13_ML2 RB-TnSeq library	N/A	N/A
APA11269	This study	Pse13; AO361_11110(622)::Himar1KmR	d__Bacteria;p__Proteobacteria;c__Gammaproteobacteria;o__Pseudomonadales;f__Pseudomonadaceae;g__Pseudomonas_E;s__Pseudomonas_E jessenii	Tailocin resistant mutant with Himar1KmR mini-transposon insertion after nucleotide 622 of AO361_11110, enriched from pseudo13_ML2 RB-TnSeq library	N/A	N/A
APA11271	This study	Pse13; AO361_01020(799)::Himar1KmR	d__Bacteria;p__Proteobacteria;c__Gammaproteobacteria;o__Pseudomonadales;f__Pseudomonadaceae;g__Pseudomonas_E;s__Pseudomonas_E jessenii	Tailocin resistant mutant with Himar1KmR mini-transposon insertion after nucleotide 799 of AO361_01020, enriched from pseudo13_ML2 RB-TnSeq library	N/A	N/A
APA11272	This study	Pse13; AO361_11120(634)::Himar1KmR	d__Bacteria;p__Proteobacteria;c__Gammaproteobacteria;o__Pseudomonadales;f__Pseudomonadaceae;g__Pseudomonas_E;s__Pseudomonas_E jessenii	Tailocin resistant mutant with Himar1KmR mini-transposon insertion after nucleotide 634 of AO361_11120, enriched from pseudo13_ML2 RB-TnSeq library	N/A	N/A
APA11290	This study	Pse05; AO356_RS05845-55∆::KmR	d__Bacteria;p__Proteobacteria;c__Gammaproteobacteria;o__Pseudomonadales;f__Pseudomonadaceae;g__Pseudomonas_E;s__Pseudomonas_E fluorescens_AA	Tailocin baseplate mutant with KmR-marked deletion of AO356_RS05845 through AO356_RS05855, achieved through electroporation of pALA004.	N/A	N/A
APA11291	This study	Pse05; AO356_RS05735-45∆::KmR	d__Bacteria;p__Proteobacteria;c__Gammaproteobacteria;o__Pseudomonadales;f__Pseudomonadaceae;g__Pseudomonas_E;s__Pseudomonas_E fluorescens_AA	Tailocin baseplate mutant with KmR-marked deletion of AO356_RS05735 through AO356_RS05745, achieved through electroporation of pALA005.	N/A	N/A
APA11292	This study	Pse06; TK06_RS15150-60∆::KmR	d__Bacteria;p__Proteobacteria;c__Gammaproteobacteria;o__Pseudomonadales;f__Pseudomonadaceae;g__Pseudomonas_E;s__Pseudomonas_E fluorescens_Q	Tailocin baseplate mutant with KmR-marked deletion of TK06_RS15150 through TK06_RS15160, achieved through electroporation of pALA006.	N/A	N/A
APA11293	This study	Pse06; TK06_RS15040-50∆::KmR	d__Bacteria;p__Proteobacteria;c__Gammaproteobacteria;o__Pseudomonadales;f__Pseudomonadaceae;g__Pseudomonas_E;s__Pseudomonas_E fluorescens_Q	Tailocin baseplate mutant with KmR-marked deletion of TK06_RS15040 through TK06_RS15050, achieved through electroporation of pALA007.	N/A	N/A
APA11295	This study	Pse13; AO361_11115(218)::Himar1KmR	d__Bacteria;p__Proteobacteria;c__Gammaproteobacteria;o__Pseudomonadales;f__Pseudomonadaceae;g__Pseudomonas_E;s__Pseudomonas_E jessenii	Tailocin resistant mutant with Himar1KmR mini-transposon insertion after nucleotide 218 of AO361_11115, enriched from pseudo13_ML2 RB-TnSeq library	N/A	N/A
APA11296	This study	Pse06; TK06_RS14175∆::KmR	d__Bacteria;p__Proteobacteria;c__Gammaproteobacteria;o__Pseudomonadales;f__Pseudomonadaceae;g__Pseudomonas_E;s__Pseudomonas_E fluorescens_Q	Tailocin sensitive mutant with KmR-marked deletion of TK06_RS14175, achieved through electroporation of pALA013.	N/A	N/A
APA11297	This study	Pse06; TK06_RS28115∆::KmR	d__Bacteria;p__Proteobacteria;c__Gammaproteobacteria;o__Pseudomonadales;f__Pseudomonadaceae;g__Pseudomonas_E;s__Pseudomonas_E fluorescens_Q	Tailocin sensitive mutant with KmR-marked deletion of TK06_RS28115, achieved through electroporation of pALA019.	N/A	N/A
APA11298	This study	Pse04; contig_3_1000-2∆::KmR	d__Bacteria;p__Proteobacteria;c__Gammaproteobacteria;o__Pseudomonadales;f__Pseudomonadaceae;g__Pseudomonas_E;s__Pseudomonas_E fluorescens_AA	Tailocin baseplate mutant with KmR-marked deletion of contig_3_1000 through contig_3_1002, achieved through conjugation of pALA002.	N/A	N/A
APA11299	This study	Pse04; contig_3_1022-4∆::KmR	d__Bacteria;p__Proteobacteria;c__Gammaproteobacteria;o__Pseudomonadales;f__Pseudomonadaceae;g__Pseudomonas_E;s__Pseudomonas_E fluorescens_AA	Tailocin baseplate mutant with KmR-marked deletion of contig_3_1022 through contig_3_1024, achieved through conjugation of pALA003.	N/A	N/A
APA11300	This study	Pse11; contig_1_504-6∆::KmR	d__Bacteria;p__Proteobacteria;c__Gammaproteobacteria;o__Pseudomonadales;f__Pseudomonadaceae;g__Pseudomonas_E;s__Pseudomonas_E sp001269545	Tailocin baseplate mutant with KmR-marked deletion of contig_1_504 through contig_1_506, achieved through conjugation of pALA009.	N/A	N/A
APA11301	This study	Pse06; TK06_RS11430∆::KmR	d__Bacteria;p__Proteobacteria;c__Gammaproteobacteria;o__Pseudomonadales;f__Pseudomonadaceae;g__Pseudomonas_E;s__Pseudomonas_E fluorescens_Q	Tailocin sensitive mutant with KmR-marked deletion of TK06_RS11430, achieved through electroporation of pALA011.	N/A	N/A
APA11302	This study	Pse06; TK06_RS13845∆::KmR	d__Bacteria;p__Proteobacteria;c__Gammaproteobacteria;o__Pseudomonadales;f__Pseudomonadaceae;g__Pseudomonas_E;s__Pseudomonas_E fluorescens_Q	Tailocin sensitive mutant with KmR-marked deletion of TK06_RS13845, achieved through electroporation of pALA012.	N/A	N/A
APA11303	This study	Pse06; TK06_RS16275∆::KmR	d__Bacteria;p__Proteobacteria;c__Gammaproteobacteria;o__Pseudomonadales;f__Pseudomonadaceae;g__Pseudomonas_E;s__Pseudomonas_E fluorescens_Q	Tailocin sensitive mutant with KmR-marked deletion of TK06_RS16275, achieved through electroporation of pALA014.	N/A	N/A
APA11304	This study	Pse06; TK06_RS27575∆::KmR	d__Bacteria;p__Proteobacteria;c__Gammaproteobacteria;o__Pseudomonadales;f__Pseudomonadaceae;g__Pseudomonas_E;s__Pseudomonas_E fluorescens_Q	Tailocin sensitive mutant with KmR-marked deletion of TK06_RS27575, achieved through electroporation of pALA018.	N/A	N/A
APA11306	This study	Pse06; TK06_RS16280∆::KmR	d__Bacteria;p__Proteobacteria;c__Gammaproteobacteria;o__Pseudomonadales;f__Pseudomonadaceae;g__Pseudomonas_E;s__Pseudomonas_E fluorescens_Q	Tailocin sensitive mutant with KmR-marked deletion of TK06_RS16280, achieved through electroporation of pALA015.	N/A	N/A
APA11311	This study	Pse06; TK06_RS16290∆::KmR	d__Bacteria;p__Proteobacteria;c__Gammaproteobacteria;o__Pseudomonadales;f__Pseudomonadaceae;g__Pseudomonas_E;s__Pseudomonas_E fluorescens_Q	Tailocin sensitive mutant with KmR-marked deletion of TK06_RS16290, achieved through electroporation of pALA016.	N/A	N/A
APA11312	This study	Pse06; TK06_RS16305∆::KmR	d__Bacteria;p__Proteobacteria;c__Gammaproteobacteria;o__Pseudomonadales;f__Pseudomonadaceae;g__Pseudomonas_E;s__Pseudomonas_E fluorescens_Q	Tailocin sensitive mutant with KmR-marked deletion of TK06_RS16305, achieved through electroporation of pALA017.	N/A	N/A
Escherichia coli 10-beta	NEB C3020K	Cloning strain	d__Bacteria;p__Proteobacteria;c__Gammaproteobacteria;o__Enterobacterales;f__Enterobacteriaceae;g__Escherichia;s__Escherichia flexneri	New England Biolabs	N/A	N/A
Escherichia coli WM3064	N/A	Conjugation donor strain	d__Bacteria;p__Proteobacteria;c__Gammaproteobacteria;o__Enterobacterales;f__Enterobacteriaceae;g__Escherichia;s__Escherichia flexneri	William Metcalf, University of Illinois at Urbana-Champaign	N/A	N/A
Pseudomonas aeruginosa PAO1	PMID: 13278508	Opportunistic human pathogen	d__Bacteria;p__Proteobacteria;c__Gammaproteobacteria;o__Pseudomonadales;f__Pseudomonadaceae;g__Pseudomonas;s__Pseudomonas aeruginosa	Matthew Sullivan, Ohio State University	(See reference)	(See reference)
Pseudomonas fluorescens FW300-N1B4	PMID: 29769716	Groundwater isolate	d__Bacteria;p__Proteobacteria;c__Gammaproteobacteria;o__Pseudomonadales;f__Pseudomonadaceae;g__Pseudomonas_E;s__Pseudomonas_E sp000282495	Romy Chakraborty, Lawrence Berkeley National Laboratory	(See reference)	(See reference)	Pse01
Pseudomonas fluorescens FW300-N2C3	PMID: 29769716	Groundwater isolate	d__Bacteria;p__Proteobacteria;c__Gammaproteobacteria;o__Pseudomonadales;f__Pseudomonadaceae;g__Pseudomonas_E;s__Pseudomonas_E fluorescens_AA	Romy Chakraborty, Lawrence Berkeley National Laboratory	(See reference)	(See reference)	Pse05
Pseudomonas fluorescens FW300-N2E2	PMID: 25979890	Groundwater isolate	d__Bacteria;p__Proteobacteria;c__Gammaproteobacteria;o__Pseudomonadales;f__Pseudomonadaceae;g__Pseudomonas_E;s__Pseudomonas_E fluorescens_Q	Romy Chakraborty, Lawrence Berkeley National Laboratory	(See reference)	(See reference)	Pse06
Pseudomonas fluorescens FW300-N2E3	PMID: 29769716	Groundwater isolate	d__Bacteria;p__Proteobacteria;c__Gammaproteobacteria;o__Pseudomonadales;f__Pseudomonadaceae;g__Pseudomonas_E;s__Pseudomonas_E fluorescens_E	Romy Chakraborty, Lawrence Berkeley National Laboratory	(See reference)	(See reference)	Pse03
Pseudomonas fluorescens FW300-N2F2	This study	Groundwater isolate	d__Bacteria;p__Proteobacteria;c__Gammaproteobacteria;o__Pseudomonadales;f__Pseudomonadaceae;g__Pseudomonas_E;s__Pseudomonas_E fluorescens_AA	Romy Chakraborty, Lawrence Berkeley National Laboratory	Well FW300, Oak Ridge National Laboratory Field Research Center	LB, anaerobic, 25ºC	Pse04
Pseudomonas fluorescens GW456-L13	PMID: 29769716	Groundwater isolate	d__Bacteria;p__Proteobacteria;c__Gammaproteobacteria;o__Pseudomonadales;f__Pseudomonadaceae;g__Pseudomonas_E;s__Pseudomonas_E jessenii	Romy Chakraborty, Lawrence Berkeley National Laboratory	(See reference)	(See reference)	Pse13
Pseudomonas sp. DP16D-R1	PMID: 30523276	Groundwater isolate	d__Bacteria;p__Proteobacteria;c__Gammaproteobacteria;o__Pseudomonadales;f__Pseudomonadaceae;g__Pseudomonas_E;s__Pseudomonas_E mohnii	Romy Chakraborty, Lawrence Berkeley National Laboratory	(See reference)	(See reference)
Pseudomonas sp. DP16D-T1	This study	Groundwater isolate	d__Bacteria;p__Proteobacteria;c__Gammaproteobacteria;o__Pseudomonadales;f__Pseudomonadaceae;g__Pseudomonas_E;s__Pseudomonas_E putida_H	Romy Chakraborty, Lawrence Berkeley National Laboratory	Well DP16D, Oak Ridge National Laboratory Field Research Center	TSA, aerobic, 30ºC
Pseudomonas sp. FW215-E1	This study	Groundwater isolate	d__Bacteria;p__Proteobacteria;c__Gammaproteobacteria;o__Pseudomonadales;f__Pseudomonadaceae;g__Pseudomonas_E;s__Pseudomonas_E fluorescens_J	Romy Chakraborty, Lawrence Berkeley National Laboratory	Well FW215, Oak Ridge National Laboratory Field Research Center	Eugon, aerobic, 30ºC
Pseudomonas sp. FW215-L1	This study	Groundwater isolate	d__Bacteria;p__Proteobacteria;c__Gammaproteobacteria;o__Pseudomonadales;f__Pseudomonadaceae;g__Pseudomonas_E;s__Pseudomonas_E fluorescens_J	Romy Chakraborty, Lawrence Berkeley National Laboratory	Well FW215, Oak Ridge National Laboratory Field Research Center	LB, aerobic, 30ºC
Pseudomonas sp. FW215-R2	PMID: 30523276	Groundwater isolate	d__Bacteria;p__Proteobacteria;c__Gammaproteobacteria;o__Pseudomonadales;f__Pseudomonadaceae;g__Pseudomonas_E;s__Pseudomonas_E fluorescens_J	Romy Chakraborty, Lawrence Berkeley National Laboratory	(See reference)	(See reference)
Pseudomonas sp. FW215-R3	PMID: 30523276	Groundwater isolate	d__Bacteria;p__Proteobacteria;c__Gammaproteobacteria;o__Pseudomonadales;f__Pseudomonadaceae;g__Pseudomonas_E;s__Pseudomonas_E jessenii	Romy Chakraborty, Lawrence Berkeley National Laboratory	(See reference)	(See reference)
Pseudomonas sp. FW215-R4	PMID: 30523276	Groundwater isolate	d__Bacteria;p__Proteobacteria;c__Gammaproteobacteria;o__Pseudomonadales;f__Pseudomonadaceae;g__Pseudomonas_E;s__Pseudomonas_E fluorescens_J	Romy Chakraborty, Lawrence Berkeley National Laboratory	(See reference)	(See reference)
Pseudomonas sp. FW215-T2	PMID: 30523276	Groundwater isolate	d__Bacteria;p__Proteobacteria;c__Gammaproteobacteria;o__Pseudomonadales;f__Pseudomonadaceae;g__Pseudomonas_E;s__Pseudomonas_E jessenii	Romy Chakraborty, Lawrence Berkeley National Laboratory	(See reference)	(See reference)
Pseudomonas sp. FW300-N1A5	PMID: 30523276	Groundwater isolate	d__Bacteria;p__Proteobacteria;c__Gammaproteobacteria;o__Pseudomonadales;f__Pseudomonadaceae;g__Pseudomonas_E;s__Pseudomonas_E fluorescens_E	Romy Chakraborty, Lawrence Berkeley National Laboratory	(See reference)	(See reference)
Pseudomonas sp. FW300-N2A2	This study	Groundwater isolate	d__Bacteria;p__Proteobacteria;c__Gammaproteobacteria;o__Pseudomonadales;f__Pseudomonadaceae;g__Pseudomonas_E;s__Pseudomonas_E sp000282415	Romy Chakraborty, Lawrence Berkeley National Laboratory	Well FW300, Oak Ridge National Laboratory Field Research Center	Acetate and nitrate, anaerobic, 30ºC	Pse02
Pseudomonas sp. FW301-21B01	PMID: 30523276	Groundwater isolate	d__Bacteria;p__Proteobacteria;c__Gammaproteobacteria;o__Pseudomonadales;f__Pseudomonadaceae;g__Pseudomonas_E;s__Pseudomonas_E fluorescens_AN	Romy Chakraborty, Lawrence Berkeley National Laboratory	(See reference)	(See reference)
Pseudomonas sp. FW301-21D1A	PMID: 30523276	Groundwater isolate	d__Bacteria;p__Proteobacteria;c__Gammaproteobacteria;o__Pseudomonadales;f__Pseudomonadaceae;g__Pseudomonas_E;s__Pseudomonas_E fluorescens_AN	Romy Chakraborty, Lawrence Berkeley National Laboratory	(See reference)	(See reference)
Pseudomonas sp. FW305-113	PMID: 30523276	Groundwater isolate	d__Bacteria;p__Proteobacteria;c__Gammaproteobacteria;o__Pseudomonadales;f__Pseudomonadaceae;g__Pseudomonas_E;s__Pseudomonas_E soli	Romy Chakraborty, Lawrence Berkeley National Laboratory	(See reference)	(See reference)
Pseudomonas sp. FW305-117	PMID: 30523276	Groundwater isolate	d__Bacteria;p__Proteobacteria;c__Gammaproteobacteria;o__Pseudomonadales;f__Pseudomonadaceae;g__Pseudomonas_E;s__Pseudomonas_E sp002966775	Romy Chakraborty, Lawrence Berkeley National Laboratory	(See reference)	(See reference)
Pseudomonas sp. FW305-121	PMID: 30523276	Groundwater isolate	d__Bacteria;p__Proteobacteria;c__Gammaproteobacteria;o__Pseudomonadales;f__Pseudomonadaceae;g__Pseudomonas_E;s__Pseudomonas_E sp001655615	Romy Chakraborty, Lawrence Berkeley National Laboratory	(See reference)	(See reference)
Pseudomonas sp. FW305-122	PMID: 30523276	Groundwater isolate	d__Bacteria;p__Proteobacteria;c__Gammaproteobacteria;o__Pseudomonadales;f__Pseudomonadaceae;g__Pseudomonas_E;s__Pseudomonas_E frederiksbergensis_E	Romy Chakraborty, Lawrence Berkeley National Laboratory	(See reference)	(See reference)
Pseudomonas sp. FW305-124	PMID: 30523276	Groundwater isolate	d__Bacteria;p__Proteobacteria;c__Gammaproteobacteria;o__Pseudomonadales;f__Pseudomonadaceae;g__Pseudomonas_E;s__Pseudomonas_E sp002966775	Romy Chakraborty, Lawrence Berkeley National Laboratory	(See reference)	(See reference)
Pseudomonas sp. FW305-127	PMID: 30523276	Groundwater isolate	d__Bacteria;p__Proteobacteria;c__Gammaproteobacteria;o__Pseudomonadales;f__Pseudomonadaceae;g__Pseudomonas_E;s__Pseudomonas_E soli	Romy Chakraborty, Lawrence Berkeley National Laboratory	(See reference)	(See reference)
Pseudomonas sp. FW305-136	PMID: 30523276	Groundwater isolate	d__Bacteria;p__Proteobacteria;c__Gammaproteobacteria;o__Pseudomonadales;f__Pseudomonadaceae;g__Pseudomonas_E;s__Pseudomonas_E sp002966775	Romy Chakraborty, Lawrence Berkeley National Laboratory	(See reference)	(See reference)
Pseudomonas sp. FW305-17	PMID: 30523276	Groundwater isolate	d__Bacteria;p__Proteobacteria;c__Gammaproteobacteria;o__Pseudomonadales;f__Pseudomonadaceae;g__Pseudomonas_E;s__Pseudomonas_E soli	Romy Chakraborty, Lawrence Berkeley National Laboratory	(See reference)	(See reference)
Pseudomonas sp. FW305-20	PMID: 30523276	Groundwater isolate	d__Bacteria;p__Proteobacteria;c__Gammaproteobacteria;o__Pseudomonadales;f__Pseudomonadaceae;g__Pseudomonas_E;s__Pseudomonas_E frederiksbergensis_E	Romy Chakraborty, Lawrence Berkeley National Laboratory	(See reference)	(See reference)
Pseudomonas sp. FW305-25	PMID: 30523276	Groundwater isolate	d__Bacteria;p__Proteobacteria;c__Gammaproteobacteria;o__Pseudomonadales;f__Pseudomonadaceae;g__Pseudomonas_E;s__Pseudomonas_E chlororaphis	Romy Chakraborty, Lawrence Berkeley National Laboratory	(See reference)	(See reference)
Pseudomonas sp. FW305-28	PMID: 30523276	Groundwater isolate	d__Bacteria;p__Proteobacteria;c__Gammaproteobacteria;o__Pseudomonadales;f__Pseudomonadaceae;g__Pseudomonas_E;s__Pseudomonas_E fluorescens_AA	Romy Chakraborty, Lawrence Berkeley National Laboratory	(See reference)	(See reference)
Pseudomonas sp. FW305-3-2-15-A-LB2	PMID: 30523276	Groundwater isolate	d__Bacteria;p__Proteobacteria;c__Gammaproteobacteria;o__Pseudomonadales;f__Pseudomonadaceae;g__Pseudomonas_E;s__Pseudomonas_E extremorientalis	Romy Chakraborty, Lawrence Berkeley National Laboratory	(See reference)	(See reference)
Pseudomonas sp. FW305-3-2-15-A-R2A1	PMID: 30523276	Groundwater isolate	d__Bacteria;p__Proteobacteria;c__Gammaproteobacteria;o__Pseudomonadales;f__Pseudomonadaceae;g__Pseudomonas_E;s__Pseudomonas_E mandelii	Romy Chakraborty, Lawrence Berkeley National Laboratory	(See reference)	(See reference)
Pseudomonas sp. FW305-3-2-15-A-R2A2	PMID: 30523276	Groundwater isolate	d__Bacteria;p__Proteobacteria;c__Gammaproteobacteria;o__Pseudomonadales;f__Pseudomonadaceae;g__Pseudomonas_E;s__Pseudomonas_E extremorientalis	Romy Chakraborty, Lawrence Berkeley National Laboratory	(See reference)	(See reference)
Pseudomonas sp. FW305-3-2-15-A-TSA1	PMID: 30523276	Groundwater isolate	d__Bacteria;p__Proteobacteria;c__Gammaproteobacteria;o__Pseudomonadales;f__Pseudomonadaceae;g__Pseudomonas_E;s__Pseudomonas_E extremorientalis	Romy Chakraborty, Lawrence Berkeley National Laboratory	(See reference)	(See reference)
Pseudomonas sp. FW305-3-2-15-A-TSA3	This study	Groundwater isolate	d__Bacteria;p__Proteobacteria;c__Gammaproteobacteria;o__Pseudomonadales;f__Pseudomonadaceae;g__Pseudomonas_E;s__Pseudomonas_E extremorientalis	Romy Chakraborty, Lawrence Berkeley National Laboratory	Well FW305, Oak Ridge National Laboratory Field Research Center	0.1x TSA, aerobic, 30ºC
Pseudomonas sp. FW305-3-2-15-C-LB1	PMID: 30523276	Groundwater isolate	d__Bacteria;p__Proteobacteria;c__Gammaproteobacteria;o__Pseudomonadales;f__Pseudomonadaceae;g__Pseudomonas_E;s__Pseudomonas_E extremorientalis	Romy Chakraborty, Lawrence Berkeley National Laboratory	(See reference)	(See reference)
Pseudomonas sp. FW305-3-2-15-C-LB3	PMID: 30523276	Groundwater isolate	d__Bacteria;p__Proteobacteria;c__Gammaproteobacteria;o__Pseudomonadales;f__Pseudomonadaceae;g__Pseudomonas_E;s__Pseudomonas_E extremorientalis	Romy Chakraborty, Lawrence Berkeley National Laboratory	(See reference)	(See reference)
Pseudomonas sp. FW305-3-2-15-C-R2A1	PMID: 30523276	Groundwater isolate	d__Bacteria;p__Proteobacteria;c__Gammaproteobacteria;o__Pseudomonadales;f__Pseudomonadaceae;g__Pseudomonas_E;s__Pseudomonas_E extremorientalis	Romy Chakraborty, Lawrence Berkeley National Laboratory	(See reference)	(See reference)
Pseudomonas sp. FW305-3-2-15-C-TSA2	PMID: 30523276	Groundwater isolate	d__Bacteria;p__Proteobacteria;c__Gammaproteobacteria;o__Pseudomonadales;f__Pseudomonadaceae;g__Pseudomonas_E;s__Pseudomonas_E extremorientalis	Romy Chakraborty, Lawrence Berkeley National Laboratory	(See reference)	(See reference)
Pseudomonas sp. FW305-3-2-15-C-TSA3	PMID: 30523276	Groundwater isolate	d__Bacteria;p__Proteobacteria;c__Gammaproteobacteria;o__Pseudomonadales;f__Pseudomonadaceae;g__Pseudomonas_E;s__Pseudomonas_E extremorientalis	Romy Chakraborty, Lawrence Berkeley National Laboratory	(See reference)	(See reference)
Pseudomonas sp. FW305-3-2-15-E-TSA2	PMID: 30523276	Groundwater isolate	d__Bacteria;p__Proteobacteria;c__Gammaproteobacteria;o__Pseudomonadales;f__Pseudomonadaceae;g__Pseudomonas_E;s__Pseudomonas_E putida_A	Romy Chakraborty, Lawrence Berkeley National Laboratory	(See reference)	(See reference)
Pseudomonas sp. FW305-33	This study	Groundwater isolate	d__Bacteria;p__Proteobacteria;c__Gammaproteobacteria;o__Pseudomonadales;f__Pseudomonadaceae;g__Pseudomonas_E;s__Pseudomonas_E frederiksbergensis_E	Romy Chakraborty, Lawrence Berkeley National Laboratory	Well FW305, Oak Ridge National Laboratory Field Research Center	0.1x LB, aerobic, 30ºC
Pseudomonas sp. FW305-34	PMID: 30523276	Groundwater isolate	d__Bacteria;p__Proteobacteria;c__Gammaproteobacteria;o__Pseudomonadales;f__Pseudomonadaceae;g__Pseudomonas_E;s__Pseudomonas_E sp002966775	Romy Chakraborty, Lawrence Berkeley National Laboratory	(See reference)	(See reference)
Pseudomonas sp. FW305-42	PMID: 30523276	Groundwater isolate	d__Bacteria;p__Proteobacteria;c__Gammaproteobacteria;o__Pseudomonadales;f__Pseudomonadaceae;g__Pseudomonas_E;s__Pseudomonas_E soli	Romy Chakraborty, Lawrence Berkeley National Laboratory	(See reference)	(See reference)
Pseudomonas sp. FW305-47B	PMID: 30523276	Groundwater isolate	d__Bacteria;p__Proteobacteria;c__Gammaproteobacteria;o__Pseudomonadales;f__Pseudomonadaceae;g__Pseudomonas_E;s__Pseudomonas_E frederiksbergensis_E	Romy Chakraborty, Lawrence Berkeley National Laboratory	(See reference)	(See reference)
Pseudomonas sp. FW305-53	PMID: 30523276	Groundwater isolate	d__Bacteria;p__Proteobacteria;c__Gammaproteobacteria;o__Pseudomonadales;f__Pseudomonadaceae;g__Pseudomonas_E;s__Pseudomonas_E sp001655615	Romy Chakraborty, Lawrence Berkeley National Laboratory	(See reference)	(See reference)
Pseudomonas sp. FW305-55	PMID: 30523276	Groundwater isolate	d__Bacteria;p__Proteobacteria;c__Gammaproteobacteria;o__Pseudomonadales;f__Pseudomonadaceae;g__Pseudomonas_E;s__Pseudomonas_E extremorientalis	Romy Chakraborty, Lawrence Berkeley National Laboratory	(See reference)	(See reference)
Pseudomonas sp. FW305-56	PMID: 30523276	Groundwater isolate	d__Bacteria;p__Proteobacteria;c__Gammaproteobacteria;o__Pseudomonadales;f__Pseudomonadaceae;g__Pseudomonas_E;s__Pseudomonas_E sp001655615	Romy Chakraborty, Lawrence Berkeley National Laboratory	(See reference)	(See reference)
Pseudomonas sp. FW305-60	PMID: 30523276	Groundwater isolate	d__Bacteria;p__Proteobacteria;c__Gammaproteobacteria;o__Pseudomonadales;f__Pseudomonadaceae;g__Pseudomonas_E;s__Pseudomonas_E frederiksbergensis_E	Romy Chakraborty, Lawrence Berkeley National Laboratory	(See reference)	(See reference)
Pseudomonas sp. FW305-62	PMID: 30523276	Groundwater isolate	d__Bacteria;p__Proteobacteria;c__Gammaproteobacteria;o__Pseudomonadales;f__Pseudomonadaceae;g__Pseudomonas_E;s__Pseudomonas_E sp001655615	Romy Chakraborty, Lawrence Berkeley National Laboratory	(See reference)	(See reference)
Pseudomonas sp. FW305-67	PMID: 30523276	Groundwater isolate	d__Bacteria;p__Proteobacteria;c__Gammaproteobacteria;o__Pseudomonadales;f__Pseudomonadaceae;g__Pseudomonas_E;s__Pseudomonas_E sp001655615	Romy Chakraborty, Lawrence Berkeley National Laboratory	(See reference)	(See reference)
Pseudomonas sp. FW305-70	PMID: 30523276	Groundwater isolate	d__Bacteria;p__Proteobacteria;c__Gammaproteobacteria;o__Pseudomonadales;f__Pseudomonadaceae;g__Pseudomonas_E;s__Pseudomonas_E sp000316175	Romy Chakraborty, Lawrence Berkeley National Laboratory	(See reference)	(See reference)
Pseudomonas sp. FW305-76	PMID: 30523276	Groundwater isolate	d__Bacteria;p__Proteobacteria;c__Gammaproteobacteria;o__Pseudomonadales;f__Pseudomonadaceae;g__Pseudomonas_E;s__Pseudomonas_E chlororaphis	Romy Chakraborty, Lawrence Berkeley National Laboratory	(See reference)	(See reference)
Pseudomonas sp. FW305-90	PMID: 30523276	Groundwater isolate	d__Bacteria;p__Proteobacteria;c__Gammaproteobacteria;o__Pseudomonadales;f__Pseudomonadaceae;g__Pseudomonas_E;s__Pseudomonas_E sp002966775	Romy Chakraborty, Lawrence Berkeley National Laboratory	(See reference)	(See reference)
Pseudomonas sp. FW305-96	PMID: 30523276	Groundwater isolate	d__Bacteria;p__Proteobacteria;c__Gammaproteobacteria;o__Pseudomonadales;f__Pseudomonadaceae;g__Pseudomonas_E;s__Pseudomonas_E soli	Romy Chakraborty, Lawrence Berkeley National Laboratory	(See reference)	(See reference)
Pseudomonas sp. FW305-E2	PMID: 30523276	Groundwater isolate	d__Bacteria;p__Proteobacteria;c__Gammaproteobacteria;o__Pseudomonadales;f__Pseudomonadaceae;g__Pseudomonas_E;s__Pseudomonas_E hunanensis	Romy Chakraborty, Lawrence Berkeley National Laboratory	(See reference)	(See reference)
Pseudomonas sp. FW306-02-F02-AA	PMID: 30523276	Groundwater isolate	d__Bacteria;p__Proteobacteria;c__Gammaproteobacteria;o__Pseudomonadales;f__Pseudomonadaceae;g__Pseudomonas_E;s__Pseudomonas_E fluorescens_E	Romy Chakraborty, Lawrence Berkeley National Laboratory	(See reference)	(See reference)
Pseudomonas sp. FW306-02-F02-AB	PMID: 30523276	Groundwater isolate	d__Bacteria;p__Proteobacteria;c__Gammaproteobacteria;o__Pseudomonadales;f__Pseudomonadaceae;g__Pseudomonas_E;s__Pseudomonas_E fluorescens_E	Romy Chakraborty, Lawrence Berkeley National Laboratory	(See reference)	(See reference)
Pseudomonas sp. FW306-02-F04-AA	PMID: 30523276	Groundwater isolate	d__Bacteria;p__Proteobacteria;c__Gammaproteobacteria;o__Pseudomonadales;f__Pseudomonadaceae;g__Pseudomonas_E;s__Pseudomonas_E fluorescens_E	Romy Chakraborty, Lawrence Berkeley National Laboratory	(See reference)	(See reference)
Pseudomonas sp. FW306-02-F04-BA	PMID: 30523276	Groundwater isolate	d__Bacteria;p__Proteobacteria;c__Gammaproteobacteria;o__Pseudomonadales;f__Pseudomonadaceae;g__Pseudomonas_E;s__Pseudomonas_E fluorescens_E	Romy Chakraborty, Lawrence Berkeley National Laboratory	(See reference)	(See reference)
Pseudomonas sp. FW306-02-F08-AA	PMID: 30523276	Groundwater isolate	d__Bacteria;p__Proteobacteria;c__Gammaproteobacteria;o__Pseudomonadales;f__Pseudomonadaceae;g__Pseudomonas_E;s__Pseudomonas_E fluorescens_E	Romy Chakraborty, Lawrence Berkeley National Laboratory	(See reference)	(See reference)
Pseudomonas sp. FW306-02-H05-AA	PMID: 30523276	Groundwater isolate	d__Bacteria;p__Proteobacteria;c__Gammaproteobacteria;o__Pseudomonadales;f__Pseudomonadaceae;g__Pseudomonas_E;s__Pseudomonas_E fluorescens_E	Romy Chakraborty, Lawrence Berkeley National Laboratory	(See reference)	(See reference)
Pseudomonas sp. FW306-02-H05-AB	PMID: 30523276	Groundwater isolate	d__Bacteria;p__Proteobacteria;c__Gammaproteobacteria;o__Pseudomonadales;f__Pseudomonadaceae;g__Pseudomonas_E;s__Pseudomonas_E fluorescens_E	Romy Chakraborty, Lawrence Berkeley National Laboratory	(See reference)	(See reference)
Pseudomonas sp. FW306-02-H05-BA	PMID: 30523276	Groundwater isolate	d__Bacteria;p__Proteobacteria;c__Gammaproteobacteria;o__Pseudomonadales;f__Pseudomonadaceae;g__Pseudomonas_E;s__Pseudomonas_E fluorescens_E	Romy Chakraborty, Lawrence Berkeley National Laboratory	(See reference)	(See reference)
Pseudomonas sp. FW306-02-H06B	PMID: 30523276	Groundwater isolate	d__Bacteria;p__Proteobacteria;c__Gammaproteobacteria;o__Pseudomonadales;f__Pseudomonadaceae;g__Pseudomonas_E;s__Pseudomonas_E fluorescens_E	Romy Chakraborty, Lawrence Berkeley National Laboratory	(See reference)	(See reference)
Pseudomonas sp. FW306-02-H06C	PMID: 30523276	Groundwater isolate	d__Bacteria;p__Proteobacteria;c__Gammaproteobacteria;o__Pseudomonadales;f__Pseudomonadaceae;g__Pseudomonas_E;s__Pseudomonas_E fluorescens_E	Romy Chakraborty, Lawrence Berkeley National Laboratory	(See reference)	(See reference)
Pseudomonas sp. FW306-2-11AA	PMID: 30523276	Groundwater isolate	d__Bacteria;p__Proteobacteria;c__Gammaproteobacteria;o__Pseudomonadales;f__Pseudomonadaceae;g__Pseudomonas_E;s__Pseudomonas_E fluorescens_E	Romy Chakraborty, Lawrence Berkeley National Laboratory	(See reference)	(See reference)
Pseudomonas sp. FW306-2-11AB	PMID: 30523276	Groundwater isolate	d__Bacteria;p__Proteobacteria;c__Gammaproteobacteria;o__Pseudomonadales;f__Pseudomonadaceae;g__Pseudomonas_E;s__Pseudomonas_E fluorescens_E	Romy Chakraborty, Lawrence Berkeley National Laboratory	(See reference)	(See reference)
Pseudomonas sp. FW306-2-11AC	PMID: 30523276	Groundwater isolate	d__Bacteria;p__Proteobacteria;c__Gammaproteobacteria;o__Pseudomonadales;f__Pseudomonadaceae;g__Pseudomonas_E;s__Pseudomonas_E fluorescens_E	Romy Chakraborty, Lawrence Berkeley National Laboratory	(See reference)	(See reference)
Pseudomonas sp. FW306-2-11AD	PMID: 30523276	Groundwater isolate	d__Bacteria;p__Proteobacteria;c__Gammaproteobacteria;o__Pseudomonadales;f__Pseudomonadaceae;g__Pseudomonas_E;s__Pseudomonas_E fluorescens_E	Romy Chakraborty, Lawrence Berkeley National Laboratory	(See reference)	(See reference)
Pseudomonas sp. FW306-2-11BA	PMID: 30523276	Groundwater isolate	d__Bacteria;p__Proteobacteria;c__Gammaproteobacteria;o__Pseudomonadales;f__Pseudomonadaceae;g__Pseudomonas_E;s__Pseudomonas_E fluorescens_E	Romy Chakraborty, Lawrence Berkeley National Laboratory	(See reference)	(See reference)
Pseudomonas sp. FW507-12TSA	PMID: 30523276	Groundwater isolate	d__Bacteria;p__Proteobacteria;c__Gammaproteobacteria;o__Pseudomonadales;f__Pseudomonadaceae;g__Pseudomonas_E;s__Pseudomonas_E sp001269545	Romy Chakraborty, Lawrence Berkeley National Laboratory	(See reference)	(See reference)
Pseudomonas sp. FW507-14TSA	This study	Groundwater isolate	d__Bacteria;p__Proteobacteria;c__Gammaproteobacteria;o__Pseudomonadales;f__Pseudomonadaceae;g__Pseudomonas_E;s__Pseudomonas_E sp001269545	Romy Chakraborty, Lawrence Berkeley National Laboratory	Well FW507, Oak Ridge National Laboratory Field Research Center	TSA, aerobic, 30ºC	Pse11
Pseudomonas sp. GP01-A1	PMID: 30523276	Groundwater isolate	d__Bacteria;p__Proteobacteria;c__Gammaproteobacteria;o__Pseudomonadales;f__Pseudomonadaceae;g__Pseudomonas_E;s__Pseudomonas_E sp002874965	Romy Chakraborty, Lawrence Berkeley National Laboratory	(See reference)	(See reference)
Pseudomonas sp. GP01-A11	PMID: 30523276	Groundwater isolate	d__Bacteria;p__Proteobacteria;c__Gammaproteobacteria;o__Pseudomonadales;f__Pseudomonadaceae;g__Pseudomonas_E;s__Pseudomonas_E sp002874965	Romy Chakraborty, Lawrence Berkeley National Laboratory	(See reference)	(See reference)
Pseudomonas sp. GP01-A13	PMID: 30523276	Groundwater isolate	d__Bacteria;p__Proteobacteria;c__Gammaproteobacteria;o__Pseudomonadales;f__Pseudomonadaceae;g__Pseudomonas_E;s__Pseudomonas_E sp002874965	Romy Chakraborty, Lawrence Berkeley National Laboratory	(See reference)	(See reference)
Pseudomonas sp. GP01-A14	PMID: 30523276	Groundwater isolate	d__Bacteria;p__Proteobacteria;c__Gammaproteobacteria;o__Pseudomonadales;f__Pseudomonadaceae;g__Pseudomonas_E;s__Pseudomonas_E sp002874965	Romy Chakraborty, Lawrence Berkeley National Laboratory	(See reference)	(See reference)
Pseudomonas sp. GP01-A15	PMID: 30523276	Groundwater isolate	d__Bacteria;p__Proteobacteria;c__Gammaproteobacteria;o__Pseudomonadales;f__Pseudomonadaceae;g__Pseudomonas_E;s__Pseudomonas_E sp002874965	Romy Chakraborty, Lawrence Berkeley National Laboratory	(See reference)	(See reference)
Pseudomonas sp. GP01-A3	PMID: 30523276	Groundwater isolate	d__Bacteria;p__Proteobacteria;c__Gammaproteobacteria;o__Pseudomonadales;f__Pseudomonadaceae;g__Pseudomonas_E;s__Pseudomonas_E sp002874965	Romy Chakraborty, Lawrence Berkeley National Laboratory	(See reference)	(See reference)
Pseudomonas sp. GP01-A4	PMID: 30523276	Groundwater isolate	d__Bacteria;p__Proteobacteria;c__Gammaproteobacteria;o__Pseudomonadales;f__Pseudomonadaceae;g__Pseudomonas_E;s__Pseudomonas_E sp002874965	Romy Chakraborty, Lawrence Berkeley National Laboratory	(See reference)	(See reference)
Pseudomonas sp. GP01-A5	PMID: 30523276	Groundwater isolate	d__Bacteria;p__Proteobacteria;c__Gammaproteobacteria;o__Pseudomonadales;f__Pseudomonadaceae;g__Pseudomonas_E;s__Pseudomonas_E sp002874965	Romy Chakraborty, Lawrence Berkeley National Laboratory	(See reference)	(See reference)
Pseudomonas sp. GP01-A6	PMID: 30523276	Groundwater isolate	d__Bacteria;p__Proteobacteria;c__Gammaproteobacteria;o__Pseudomonadales;f__Pseudomonadaceae;g__Pseudomonas_E;s__Pseudomonas_E sp002874965	Romy Chakraborty, Lawrence Berkeley National Laboratory	(See reference)	(See reference)
Pseudomonas sp. GP01-A8	PMID: 30523276	Groundwater isolate	d__Bacteria;p__Proteobacteria;c__Gammaproteobacteria;o__Pseudomonadales;f__Pseudomonadaceae;g__Pseudomonas_E;s__Pseudomonas_E sp002874965	Romy Chakraborty, Lawrence Berkeley National Laboratory	(See reference)	(See reference)
Pseudomonas sp. GP01-A9	PMID: 30523276	Groundwater isolate	d__Bacteria;p__Proteobacteria;c__Gammaproteobacteria;o__Pseudomonadales;f__Pseudomonadaceae;g__Pseudomonas_E;s__Pseudomonas_E sp002874965	Romy Chakraborty, Lawrence Berkeley National Laboratory	(See reference)	(See reference)
Pseudomonas sp. GW101-3H06	This study	Groundwater isolate	d__Bacteria;p__Proteobacteria;c__Gammaproteobacteria;o__Pseudomonadales;f__Pseudomonadaceae;g__Pseudomonas_E;s__Pseudomonas_E sp900187565	Romy Chakraborty, Lawrence Berkeley National Laboratory	Well GW101, Oak Ridge National Laboratory Field Research Center	R2A, aerobic, 30ºC	Pse08
Pseudomonas sp. GW456-11-11-14-LB1	This study	Groundwater isolate	d__Bacteria;p__Proteobacteria;c__Gammaproteobacteria;o__Pseudomonadales;f__Pseudomonadaceae;g__Pseudomonas_E;s__Pseudomonas_E fluorescens_E	Romy Chakraborty, Lawrence Berkeley National Laboratory	Well GW456, Oak Ridge National Laboratory Field Research Center	0.1x LB, aerobic, 30ºC
Pseudomonas sp. GW456-11-11-14-TSB2	PMID: 30523276	Groundwater isolate	d__Bacteria;p__Proteobacteria;c__Gammaproteobacteria;o__Pseudomonadales;f__Pseudomonadaceae;g__Pseudomonas_E;s__Pseudomonas_E mandelii	Romy Chakraborty, Lawrence Berkeley National Laboratory	(See reference)	(See reference)
Pseudomonas sp. GW456-12-1-14-TSB1	PMID: 30523276	Groundwater isolate	d__Bacteria;p__Proteobacteria;c__Gammaproteobacteria;o__Pseudomonadales;f__Pseudomonadaceae;g__Pseudomonas_E;s__Pseudomonas_E mandelii	Romy Chakraborty, Lawrence Berkeley National Laboratory	(See reference)	(See reference)
Pseudomonas sp. GW456-12-1-14-TSB6	PMID: 30523276	Groundwater isolate	d__Bacteria;p__Proteobacteria;c__Gammaproteobacteria;o__Pseudomonadales;f__Pseudomonadaceae;g__Pseudomonas_E;s__Pseudomonas_E sp001655595	Romy Chakraborty, Lawrence Berkeley National Laboratory	(See reference)	(See reference)
Pseudomonas sp. GW456-12-10-14-TSB6	PMID: 30523276	Groundwater isolate	d__Bacteria;p__Proteobacteria;c__Gammaproteobacteria;o__Pseudomonadales;f__Pseudomonadaceae;g__Pseudomonas_E;s__Pseudomonas_E mandelii	Romy Chakraborty, Lawrence Berkeley National Laboratory	(See reference)	(See reference)
Pseudomonas sp. GW456-E6	PMID: 30523276	Groundwater isolate	d__Bacteria;p__Proteobacteria;c__Gammaproteobacteria;o__Pseudomonadales;f__Pseudomonadaceae;g__Pseudomonas_E;s__Pseudomonas_E mandelii	Romy Chakraborty, Lawrence Berkeley National Laboratory	(See reference)	(See reference)
Pseudomonas sp. GW456-L12	PMID: 30523276	Groundwater isolate	d__Bacteria;p__Proteobacteria;c__Gammaproteobacteria;o__Pseudomonadales;f__Pseudomonadaceae;g__Pseudomonas_E;s__Pseudomonas_E chlororaphis	Romy Chakraborty, Lawrence Berkeley National Laboratory	(See reference)	(See reference)
Pseudomonas sp. GW456-L14	PMID: 30523276	Groundwater isolate	d__Bacteria;p__Proteobacteria;c__Gammaproteobacteria;o__Pseudomonadales;f__Pseudomonadaceae;g__Pseudomonas_E;s__Pseudomonas_E chlororaphis	Romy Chakraborty, Lawrence Berkeley National Laboratory	(See reference)	(See reference)
Pseudomonas sp. GW456-L15	This study	Groundwater isolate	d__Bacteria;p__Proteobacteria;c__Gammaproteobacteria;o__Pseudomonadales;f__Pseudomonadaceae;g__Pseudomonas_E;s__Pseudomonas_E protegens	Romy Chakraborty, Lawrence Berkeley National Laboratory	Well GW456, Oak Ridge National Laboratory Field Research Center	LB, anaerobic, 30ºC	Pse12
Pseudomonas sp. GW458-11-11-14-TSB1	PMID: 30523276	Groundwater isolate	d__Bacteria;p__Proteobacteria;c__Gammaproteobacteria;o__Pseudomonadales;f__Pseudomonadaceae;g__Pseudomonas_E;s__Pseudomonas_E jessenii	Romy Chakraborty, Lawrence Berkeley National Laboratory	(See reference)	(See reference)
Pseudomonas sp. GW458-11-26-14-LB3	PMID: 30523276	Groundwater isolate	d__Bacteria;p__Proteobacteria;c__Gammaproteobacteria;o__Pseudomonadales;f__Pseudomonadaceae;g__Pseudomonas_E;s__Pseudomonas_E mandelii	Romy Chakraborty, Lawrence Berkeley National Laboratory	(See reference)	(See reference)
Pseudomonas sp. GW458-11-26-14-LB4	PMID: 30523276	Groundwater isolate	d__Bacteria;p__Proteobacteria;c__Gammaproteobacteria;o__Pseudomonadales;f__Pseudomonadaceae;g__Pseudomonas_E;s__Pseudomonas_E sp002112885	Romy Chakraborty, Lawrence Berkeley National Laboratory	(See reference)	(See reference)
Pseudomonas sp. GW458-11-26-14-TSB3	This study	Groundwater isolate	d__Bacteria;p__Proteobacteria;c__Gammaproteobacteria;o__Pseudomonadales;f__Pseudomonadaceae;g__Pseudomonas_E;s__Pseudomonas_E mandelii	Romy Chakraborty, Lawrence Berkeley National Laboratory	Well GW458, Oak Ridge National Laboratory Field Research Center	0.1x TSB, aerobic, 30ºC
Pseudomonas sp. GW458-12-2-14-LB2	PMID: 30523276	Groundwater isolate	d__Bacteria;p__Proteobacteria;c__Gammaproteobacteria;o__Pseudomonadales;f__Pseudomonadaceae;g__Pseudomonas_E;s__Pseudomonas_E mandelii	Romy Chakraborty, Lawrence Berkeley National Laboratory	(See reference)	(See reference)
Pseudomonas sp. GW458-12-2-14-TSB1	PMID: 30523276	Groundwater isolate	d__Bacteria;p__Proteobacteria;c__Gammaproteobacteria;o__Pseudomonadales;f__Pseudomonadaceae;g__Pseudomonas_E;s__Pseudomonas_E mandelii	Romy Chakraborty, Lawrence Berkeley National Laboratory	(See reference)	(See reference)
Pseudomonas sp. GW458-12-9-14-LB1	PMID: 30523276	Groundwater isolate	d__Bacteria;p__Proteobacteria;c__Gammaproteobacteria;o__Pseudomonadales;f__Pseudomonadaceae;g__Pseudomonas_E;s__Pseudomonas_E mandelii	Romy Chakraborty, Lawrence Berkeley National Laboratory	(See reference)	(See reference)
Pseudomonas sp. GW458-12-9-14-TSB2	PMID: 30523276	Groundwater isolate	d__Bacteria;p__Proteobacteria;c__Gammaproteobacteria;o__Pseudomonadales;f__Pseudomonadaceae;g__Pseudomonas_E;s__Pseudomonas_E mandelii	Romy Chakraborty, Lawrence Berkeley National Laboratory	(See reference)	(See reference)
Pseudomonas sp. GW460-11-11-14-LB11	PMID: 30523276	Groundwater isolate	d__Bacteria;p__Proteobacteria;c__Gammaproteobacteria;o__Pseudomonadales;f__Pseudomonadaceae;g__Pseudomonas_E;s__Pseudomonas_E mandelii	Romy Chakraborty, Lawrence Berkeley National Laboratory	(See reference)	(See reference)
Pseudomonas sp. GW460-12	PMID: 30523276	Groundwater isolate	d__Bacteria;p__Proteobacteria;c__Gammaproteobacteria;o__Pseudomonadales;f__Pseudomonadaceae;g__Pseudomonas_E;s__Pseudomonas_E fluorescens_AN	Romy Chakraborty, Lawrence Berkeley National Laboratory	(See reference)	(See reference)
Pseudomonas sp. GW460-12-1-14-LB3	PMID: 30523276	Groundwater isolate	d__Bacteria;p__Proteobacteria;c__Gammaproteobacteria;o__Pseudomonadales;f__Pseudomonadaceae;g__Pseudomonas_E;s__Pseudomonas_E mandelii	Romy Chakraborty, Lawrence Berkeley National Laboratory	(See reference)	(See reference)
Pseudomonas sp. GW460-12-1-14-TSB6	PMID: 30523276	Groundwater isolate	d__Bacteria;p__Proteobacteria;c__Gammaproteobacteria;o__Pseudomonadales;f__Pseudomonadaceae;g__Pseudomonas_E;s__Pseudomonas_E mandelii	Romy Chakraborty, Lawrence Berkeley National Laboratory	(See reference)	(See reference)
Pseudomonas sp. GW460-12-10-14-LB1	PMID: 30523276	Groundwater isolate	d__Bacteria;p__Proteobacteria;c__Gammaproteobacteria;o__Pseudomonadales;f__Pseudomonadaceae;g__Pseudomonas_E;s__Pseudomonas_E mandelii	Romy Chakraborty, Lawrence Berkeley National Laboratory	(See reference)	(See reference)
Pseudomonas sp. GW460-12-10-14-TSB1	PMID: 30523276	Groundwater isolate	d__Bacteria;p__Proteobacteria;c__Gammaproteobacteria;o__Pseudomonadales;f__Pseudomonadaceae;g__Pseudomonas_E;s__Pseudomonas_E piscium	Romy Chakraborty, Lawrence Berkeley National Laboratory	(See reference)	(See reference)
Pseudomonas sp. GW460-13	PMID: 30523276	Groundwater isolate	d__Bacteria;p__Proteobacteria;c__Gammaproteobacteria;o__Pseudomonadales;f__Pseudomonadaceae;g__Pseudomonas_E;s__Pseudomonas_E mandelii	Romy Chakraborty, Lawrence Berkeley National Laboratory	(See reference)	(See reference)
Pseudomonas sp. GW460-7	PMID: 30523276	Groundwater isolate	d__Bacteria;p__Proteobacteria;c__Gammaproteobacteria;o__Pseudomonadales;f__Pseudomonadaceae;g__Pseudomonas_E;s__Pseudomonas_E mandelii	Romy Chakraborty, Lawrence Berkeley National Laboratory	(See reference)	(See reference)
Pseudomonas sp. GW460-8	PMID: 30523276	Groundwater isolate	d__Bacteria;p__Proteobacteria;c__Gammaproteobacteria;o__Pseudomonadales;f__Pseudomonadaceae;g__Pseudomonas_E;s__Pseudomonas_E mandelii	Romy Chakraborty, Lawrence Berkeley National Laboratory	(See reference)	(See reference)
Pseudomonas sp. GW460-C3	PMID: 30523276	Groundwater isolate	d__Bacteria;p__Proteobacteria;c__Gammaproteobacteria;o__Pseudomonadales;f__Pseudomonadaceae;g__Pseudomonas_E;s__Pseudomonas_E mandelii	Romy Chakraborty, Lawrence Berkeley National Laboratory	(See reference)	(See reference)
Pseudomonas sp. GW460-E12	This study	Groundwater isolate	d__Bacteria;p__Proteobacteria;c__Gammaproteobacteria;o__Pseudomonadales;f__Pseudomonadaceae;g__Pseudomonas_E;s__Pseudomonas_E mandelii	Romy Chakraborty, Lawrence Berkeley National Laboratory	Well GW460, Oak Ridge National Laboratory Field Research Center	Eugon, anaerobic, 30ºC	Pse09
Pseudomonas sp. GW460-E13	PMID: 30523276	Groundwater isolate	d__Bacteria;p__Proteobacteria;c__Gammaproteobacteria;o__Pseudomonadales;f__Pseudomonadaceae;g__Pseudomonas_E;s__Pseudomonas_E mandelii	Romy Chakraborty, Lawrence Berkeley National Laboratory	(See reference)	(See reference)
Pseudomonas sp. GW460-LB5	PMID: 30523276	Groundwater isolate	d__Bacteria;p__Proteobacteria;c__Gammaproteobacteria;o__Pseudomonadales;f__Pseudomonadaceae;g__Pseudomonas_E;s__Pseudomonas_E putida_H	Romy Chakraborty, Lawrence Berkeley National Laboratory	(See reference)	(See reference)
Pseudomonas sp. GW531-R1	PMID: 30523276	Groundwater isolate	d__Bacteria;p__Proteobacteria;c__Gammaproteobacteria;o__Pseudomonadales;f__Pseudomonadaceae;g__Pseudomonas_E;s__Pseudomonas_E rhodesiae	Romy Chakraborty, Lawrence Berkeley National Laboratory	(See reference)	(See reference)
Pseudomonas sp. GW531-T4	PMID: 30523276	Groundwater isolate	d__Bacteria;p__Proteobacteria;c__Gammaproteobacteria;o__Pseudomonadales;f__Pseudomonadaceae;g__Pseudomonas_E;s__Pseudomonas_E piscium	Romy Chakraborty, Lawrence Berkeley National Laboratory	(See reference)	(See reference)
Pseudomonas sp. GW704-E2	PMID: 30523276	Groundwater isolate	d__Bacteria;p__Proteobacteria;c__Gammaproteobacteria;o__Pseudomonadales;f__Pseudomonadaceae;g__Pseudomonas_E;s__Pseudomonas_E veronii	Romy Chakraborty, Lawrence Berkeley National Laboratory	(See reference)	(See reference)
Pseudomonas sp. GW704-E3	This study	Groundwater isolate	d__Bacteria;p__Proteobacteria;c__Gammaproteobacteria;o__Pseudomonadales;f__Pseudomonadaceae;g__Pseudomonas_E;s__Pseudomonas_E veronii	Romy Chakraborty, Lawrence Berkeley National Laboratory	Well GW704, Oak Ridge National Laboratory Field Research Center	Noble, pH7, 10mM glycerol, 40mM nitrate, anaerobic, 30ºC	Pse10
Pseudomonas sp. GW704-F2	PMID: 30523276	Groundwater isolate	d__Bacteria;p__Proteobacteria;c__Gammaproteobacteria;o__Pseudomonadales;f__Pseudomonadaceae;g__Pseudomonas_E;s__Pseudomonas_E veronii	Romy Chakraborty, Lawrence Berkeley National Laboratory	(See reference)	(See reference)
Pseudomonas sp. GW704-F3	PMID: 30523276	Groundwater isolate	d__Bacteria;p__Proteobacteria;c__Gammaproteobacteria;o__Pseudomonadales;f__Pseudomonadaceae;g__Pseudomonas_E;s__Pseudomonas_E veronii	Romy Chakraborty, Lawrence Berkeley National Laboratory	(See reference)	(See reference)
Pseudomonas sp. GW704-F5	PMID: 30523276	Groundwater isolate	d__Bacteria;p__Proteobacteria;c__Gammaproteobacteria;o__Pseudomonadales;f__Pseudomonadaceae;g__Pseudomonas_E;s__Pseudomonas_E veronii	Romy Chakraborty, Lawrence Berkeley National Laboratory	(See reference)	(See reference)
Pseudomonas sp. MPR-LB3	PMID: 30523276	Groundwater isolate	d__Bacteria;p__Proteobacteria;c__Gammaproteobacteria;o__Pseudomonadales;f__Pseudomonadaceae;g__Pseudomonas_E;s__Pseudomonas_E fluorescens_AN	Romy Chakraborty, Lawrence Berkeley National Laboratory	(See reference)	(See reference)
Pseudomonas sp. MPR-LB5	PMID: 30523276	Groundwater isolate	d__Bacteria;p__Proteobacteria;c__Gammaproteobacteria;o__Pseudomonadales;f__Pseudomonadaceae;g__Pseudomonas_E;s__Pseudomonas_E fluorescens_AN	Romy Chakraborty, Lawrence Berkeley National Laboratory	(See reference)	(See reference)
Pseudomonas sp. MPR-R2A3	PMID: 30523276	Groundwater isolate	d__Bacteria;p__Proteobacteria;c__Gammaproteobacteria;o__Pseudomonadales;f__Pseudomonadaceae;g__Pseudomonas_E;s__Pseudomonas_E fluorescens_AN	Romy Chakraborty, Lawrence Berkeley National Laboratory	(See reference)	(See reference)
Pseudomonas sp. MPR-R2A4	PMID: 30523276	Groundwater isolate	d__Bacteria;p__Proteobacteria;c__Gammaproteobacteria;o__Pseudomonadales;f__Pseudomonadaceae;g__Pseudomonas_E;s__Pseudomonas_E fluorescens_AN	Romy Chakraborty, Lawrence Berkeley National Laboratory	(See reference)	(See reference)
Pseudomonas sp. MPR-R2A5	PMID: 30523276	Groundwater isolate	d__Bacteria;p__Proteobacteria;c__Gammaproteobacteria;o__Pseudomonadales;f__Pseudomonadaceae;g__Pseudomonas_E;s__Pseudomonas_E fluorescens_AN	Romy Chakraborty, Lawrence Berkeley National Laboratory	(See reference)	(See reference)
Pseudomonas sp. MPR-R2A6	PMID: 30523276	Groundwater isolate	d__Bacteria;p__Proteobacteria;c__Gammaproteobacteria;o__Pseudomonadales;f__Pseudomonadaceae;g__Pseudomonas_E;s__Pseudomonas_E fluorescens_AN	Romy Chakraborty, Lawrence Berkeley National Laboratory	(See reference)	(See reference)
Pseudomonas sp. MPR-R2A7	PMID: 30523276	Groundwater isolate	d__Bacteria;p__Proteobacteria;c__Gammaproteobacteria;o__Pseudomonadales;f__Pseudomonadaceae;g__Pseudomonas_E;s__Pseudomonas_E fluorescens_AN	Romy Chakraborty, Lawrence Berkeley National Laboratory	(See reference)	(See reference)
Pseudomonas syringae pv. syringae B728a	DOI: 10.1094/Phyto-77-1449	Bean pathogen	d__Bacteria;p__Proteobacteria;c__Gammaproteobacteria;o__Pseudomonadales;f__Pseudomonadaceae;g__Pseudomonas_E;s__Pseudomonas_E syringae_M	Jennifer Lewis, Plant Gene Expression Center	(See reference)	(See reference)

## Sheet: Table S2
Table S2. Tailocin genes identified via our bioinformatics approach.
Strain name	RefSeq genome	NCBI locus tag	Assembly locus tag	Start	End	Strand	Length (bp)	Tailocin type	Phage best hit	Annotation	Orthogroup
P. chlororaphis 30-84	NZ_CM001559.1	PCHL3084_RS06670		1516732	1519311	-1	2579	MutS	N/A	mutS	OG0000001
P. chlororaphis 30-84	NZ_CM001559.1	PCHL3084_RS06675		1519508	1520233	1	725	Transcriptional regulator	PHAGE_Pseudo_vB_PaeP_Tr60_Ab31_NC_023575	transcriptional regulator PrtR	OG0000002
P. chlororaphis 30-84	NZ_CM001559.1	PCHL3084_RS06680		1520763	1521110	1	347	Holin	N/A	pyocin R2, holin	OG0000003
P. chlororaphis 30-84	NZ_CM001559.1	PCHL3084_RS06685		1521294	1522058	1	764	Cargo	PHAGE_Sinorh_phiM9_NC_028676	N-acetylmuramoyl-L-alanine amidase domain protein
P. chlororaphis 30-84	NZ_CM001559.1	PCHL3084_RS29760		1522459	1523286	1	827	Cargo	N/A	putidacin L1
P. chlororaphis 30-84	NZ_CM001559.1	PCHL3084_RS06690		1523529	1524053	1	524	Rp3 Structural	PHAGE_Halomo_phiHAP_1_NC_010342	hypothetical protein	OG0000030
P. chlororaphis 30-84	NZ_CM001559.1	PCHL3084_RS06695		1524057	1524665	1	608	Rp3 Structural	PHAGE_Halomo_phiHAP_1_NC_010342	phage baseplate assembly protein V	OG0000006
P. chlororaphis 30-84	NZ_CM001559.1	PCHL3084_RS06700		1524680	1525012	1	332	Rp3 Structural	PHAGE_Halomo_phiHAP_1_NC_010342	phage baseplate assembly protein	OG0000007
P. chlororaphis 30-84	NZ_CM001559.1	PCHL3084_RS06705		1525009	1526004	1	995	Rp3 Structural	PHAGE_Halomo_phiHAP_1_NC_010342	baseplate J family protein	OG0000008
P. chlororaphis 30-84	NZ_CM001559.1	PCHL3084_RS06710		1526001	1526636	1	635	Rp3 Structural	PHAGE_Halomo_phiHAP_1_NC_010342	phage tail protein I	OG0000009
P. chlororaphis 30-84	NZ_CM001559.1	PCHL3084_RS29530		1526637	1529117	1	2480	Rp3 Structural	PHAGE_Ralsto_RSA1_NC_009382	phage tail collar domain protein	OG0000029
P. chlororaphis 30-84	NZ_CM001559.1	PCHL3084_RS29765		1529128	1529553	1	425	Rp3 Structural	PHAGE_Shigel_SfII_NC_021857	putative phage tail protein	OG0000035
P. chlororaphis 30-84	NZ_CM001559.1	PCHL3084_RS06725		1529653	1529874	1	221	Rp3 Structural	PHAGE_Vibrio_VP882_NC_009016	hypothetical protein	OG0000010
P. chlororaphis 30-84	NZ_CM001559.1	PCHL3084_RS06730		1529877	1531043	1	1166	Rp3 Structural	PHAGE_Halomo_phiHAP_1_NC_010342	putative phage tail sheath protein	OG0000011
P. chlororaphis 30-84	NZ_CM001559.1	PCHL3084_RS06735		1531043	1531549	1	506	Rp3 Structural	PHAGE_Halomo_phiHAP_1_NC_010342	putative phage tail tube protein	OG0000012
P. chlororaphis 30-84	NZ_CM001559.1	PCHL3084_RS06740		1531702	1532313	1	611	Rp3 Structural	PHAGE_Halomo_phiHAP_1_NC_010342	hypothetical protein	OG0000013
P. chlororaphis 30-84	NZ_CM001559.1	Pchl3084_1208		1532310	1532435	1	125	Rp3 Structural	N/A	hypothetical protein	OG0000031
P. chlororaphis 30-84	NZ_CM001559.1	PCHL3084_RS06750		1532442	1534631	1	2189	Rp3 Structural	PHAGE_Halomo_phiHAP_1_NC_010342	phage tail tape measure protein
P. chlororaphis 30-84	NZ_CM001559.1	PCHL3084_RS06755		1534631	1535014	1	383	Rp3 Structural	PHAGE_Halomo_phiHAP_1_NC_010342	phage protein, P2 GpU family	OG0000014
P. chlororaphis 30-84	NZ_CM001559.1	PCHL3084_RS06760		1535007	1535219	1	212	Rp3 Structural	PHAGE_Vibrio_VP882_NC_009016	putative tail protein X	OG0000015
P. chlororaphis 30-84	NZ_CM001559.1	PCHL3084_RS06765		1535229	1536245	1	1016	Rp3 Structural	PHAGE_Halomo_phiHAP_1_NC_010342	phage protein, late control D family	OG0000016
P. chlororaphis 30-84	NZ_CM001559.1	PCHL3084_RS06770		1536388	1536972	1	584	Rp4 Structural	PHAGE_Salmon_ST64B_NC_004313	hypothetical protein	OG0000018
P. chlororaphis 30-84	NZ_CM001559.1	PCHL3084_RS06775		1536969	1537151	1	182	Rp4 Structural	PHAGE_Entero_SfV_NC_003444	hypothetical protein	OG0000019
P. chlororaphis 30-84	NZ_CM001559.1	PCHL3084_RS06780		1537151	1538647	1	1496	Rp4 Structural	PHAGE_Salmon_ST64B_NC_004313	putative tail sheath protein	OG0000020
P. chlororaphis 30-84	NZ_CM001559.1	PCHL3084_RS06785		1538714	1539061	1	347	Rp4 Structural	PHAGE_Salmon_ST64B_NC_004313	hypothetical protein	OG0000021
P. chlororaphis 30-84	NZ_CM001559.1	PCHL3084_RS06790		1539058	1539354	1	296	Rp4 Structural	PHAGE_Entero_SfI_NC_027339	hypothetical protein	OG0000022
P. chlororaphis 30-84	NZ_CM001559.1	PCHL3084_RS06795		1539485	1541437	1	1898	Rp4 Structural	PHAGE_Entero_SfI_NC_027339	putative phage tail protein
P. chlororaphis 30-84	NZ_CM001559.1	PCHL3084_RS06800		1541424	1542662	1	1238	Rp4 Structural	PHAGE_Entero_SfV_NC_003444	DNA circularization, N-terminal domain protein	OG0000023
P. chlororaphis 30-84	NZ_CM001559.1	PCHL3084_RS06805		1542666	1543706	1	1040	Rp4 Structural	PHAGE_Entero_SfV_NC_003444	putative bacteriophage Mu P protein	OG0000024
P. chlororaphis 30-84	NZ_CM001559.1	PCHL3084_RS06810		1543818	1544327	1	509	Rp4 Structural	PHAGE_Salmon_ST64B_NC_004313	bacteriophage Mu Gp45 protein	OG0000025
P. chlororaphis 30-84	NZ_CM001559.1	PCHL3084_RS06815		1544327	1544725	1	398	Rp4 Structural	PHAGE_Salmon_ST64B_NC_004313	phage protein, GP46 family	OG0000026
P. chlororaphis 30-84	NZ_CM001559.1	PCHL3084_RS06820		1544715	1545755	1	1040	Rp4 Structural	PHAGE_Entero_SfV_NC_003444	baseplate J family protein	OG0000027
P. chlororaphis 30-84	NZ_CM001559.1	PCHL3084_RS06825		1545743	1546342	1	599	Rp4 Structural	PHAGE_Shigel_SfIV_NC_022749	hypothetical protein	OG0000028
P. chlororaphis 30-84	NZ_CM001559.1	PCHL3084_RS06830		1546354	1547211	1	857	Rp4 Structural	N/A	hypothetical protein	OG0000000
P. chlororaphis 30-84	NZ_CM001559.1	Pchl3084_1226		1547216	1547857	1	641	Rp4 Structural	PHAGE_Ralsto_RSA1_NC_009382	hypothetical protein	OG0000032
P. chlororaphis 30-84	NZ_CM001559.1	PCHL3084_RS06840		1548164	1549714	1	1550	Rp4 Structural	PHAGE_Ralsto_RSA1_NC_009382	putative phage tail protein	OG0000000
P. chlororaphis 30-84	NZ_CM001559.1	PCHL3084_RS06845		1549719	1550186	1	467	Rp4 Structural	PHAGE_Aeromo_phiO18P_NC_009542	putative phage tail protein
P. chlororaphis 30-84	NZ_CM001559.1	PCHL3084_RS29770		1550581	1551645	1	1064	Rp4 Structural	PHAGE_Ralsto_RSJ2_NC_028988	putative phage tail protein	OG0000000
P. chlororaphis 30-84	NZ_CM001559.1	PCHL3084_RS06850		1551652	1552254	1	602	Rp4 Structural	PHAGE_Salmon_SEN1_NC_029003	putative phage tail protein
P. chlororaphis 30-84	NZ_CM001559.1	PCHL3084_RS06855		1552276	1552839	1	563	Endolysin	PHAGE_Pseudo_phiPSA1_NC_024365	putative pyocin R, lytic enzyme	OG0000005
P. chlororaphis 30-84	NZ_CM001559.1	PCHL3084_RS06860		1552821	1553357	1	536	Spanin	PHAGE_Burkho_DC1_NC_018452	hypothetical protein	OG0000017
P. chlororaphis 30-84	NZ_CM001559.1	PCHL3084_RS06865		1553440	1553940	1	500	CinA	N/A	cinA	OG0000004
Pse01	NZ_LUKJ01000003.1	A1D17_RS20380	Pseudo1_contig_1_3787	4206044	4206544	-1	500	CinA	N/A	cinA	OG0000004
Pse01	NZ_LUKJ01000003.1	A1D17_RS20375	Pseudo1_contig_1_3788	4206625	4207143	-1	518	Spanin	PHAGE_Burkho_DC1_NC_018452	Rz	OG0000017
Pse01	NZ_LUKJ01000003.1	A1D17_RS20370	Pseudo1_contig_1_3789	4207125	4207688	-1	563	Endolysin	PHAGE_Pseudo_phiPSA1_NC_024365	glycoside hydrolase family 19 protein	OG0000005
Pse01	NZ_LUKJ01000003.1	A1D17_RS30875	Pseudo1_contig_1_3790	4207699	4207896	-1	197		PHAGE_Prochl_P_TIM68_NC_028955	hypothetical protein
Pse01	NZ_LUKJ01000003.1	A1D17_RS20365	Pseudo1_contig_1_3791	4207909	4209117	-1	1208	Rp4 Structural	PHAGE_Ralsto_RSB1_NC_011201	putative phage tail fiber protein	OG0000000
Pse01	NZ_LUKJ01000003.1	A1D17_RS20360	Pseudo1_contig_1_3792	4209224	4209670	-1	446	Rp4 Structural	PHAGE_Entero_SfV_NC_003444	tail fibre assembly protein	OG0000077
Pse01	NZ_LUKJ01000003.1	A1D17_RS20355	Pseudo1_contig_1_3793	4209671	4210567	-1	896	Rp4 Structural	PHAGE_Burkho_phiE255_NC_009237	gp26	OG0000000
Pse01	NZ_LUKJ01000003.1	A1D17_RS20350	Pseudo1_contig_1_3794	4210653	4211225	-1	572	Rp4 Structural	PHAGE_Entero_HK630_NC_019723	tail fiber assembly protein
Pse01	NZ_LUKJ01000003.1	A1D17_RS20345	Pseudo1_contig_1_3795	4211233	4212273	-1	1040	Rp4 Structural	PHAGE_Ralsto_RSJ2_NC_028988	putative phage-related tail fiber protein	OG0000000
Pse01	NZ_LUKJ01000003.1	A1D17_RS20340	Pseudo1_contig_1_3796	4212411	4212926	-1	515	Rp4 Structural	PHAGE_Ralsto_RSA1_NC_009382	tail fiber assembly-like protein	OG0000032
Pse01	NZ_LUKJ01000003.1	A1D17_RS20335	Pseudo1_contig_1_3797	4212923	4214071	-1	1148	Rp4 Structural	N/A	hypothetical	OG0000000
Pse01	NZ_LUKJ01000003.1	A1D17_RS20330	Pseudo1_contig_1_3798	4214083	4214682	-1	599	Rp4 Structural	PHAGE_Entero_SfV_NC_003444	tail protein	OG0000028
Pse01	NZ_LUKJ01000003.1	A1D17_RS20325	Pseudo1_contig_1_3799	4214670	4215713	-1	1043	Rp4 Structural	PHAGE_Entero_SfV_NC_003444	baseplate J/gp47 family protein	OG0000027
Pse01	NZ_LUKJ01000003.1	A1D17_RS20320	Pseudo1_contig_1_3800	4215703	4216101	-1	398	Rp4 Structural	PHAGE_Entero_SfV_NC_003444	tail protein	OG0000026
Pse01	NZ_LUKJ01000003.1	A1D17_RS20315	Pseudo1_contig_1_3801	4216101	4216610	-1	509	Rp4 Structural	PHAGE_Entero_phiP27_NC_003356	phage baseplate assembly protein V	OG0000025
Pse01	NZ_LUKJ01000003.1	A1D17_RS20310	Pseudo1_contig_1_3802	4216746	4217789	-1	1043	Rp4 Structural	PHAGE_Entero_SfV_NC_003444	tail protein	OG0000024
Pse01	NZ_LUKJ01000003.1	A1D17_RS20305	Pseudo1_contig_1_3803	4217793	4219031	-1	1238	Rp4 Structural	PHAGE_Entero_SfV_NC_003444	tail/DNA circulation protein	OG0000023
Pse01	NZ_LUKJ01000003.1	A1D17_RS20300	Pseudo1_contig_1_3804	4219018	4220790	-1	1772	Rp4 Structural	PHAGE_Entero_SfV_NC_003444	tail protein	OG0000078
Pse01	NZ_LUKJ01000003.1	A1D17_RS20295	Pseudo1_contig_1_3805	4220918	4221214	-1	296	Rp4 Structural	PHAGE_Entero_SfV_NC_003444	hypothetical protein	OG0000022
Pse01	NZ_LUKJ01000003.1	A1D17_RS20285	Pseudo1_contig_1_3806	4221211	4221558	-1	347	Rp4 Structural	PHAGE_Salmon_ST64B_NC_004313	Tail tube protein	OG0000021
Pse01	NZ_LUKJ01000003.1	A1D17_RS20280	Pseudo1_contig_1_3807	4221626	4223122	-1	1496	Rp4 Structural	PHAGE_Entero_SfI_NC_027339	tail sheath protein	OG0000020
Pse01	NZ_LUKJ01000003.1	A1D17_RS20275	Pseudo1_contig_1_3808	4223122	4223304	-1	182	Rp4 Structural	PHAGE_Entero_SfV_NC_003444	hypothetical protein	OG0000019
Pse01	NZ_LUKJ01000003.1	A1D17_RS20270	Pseudo1_contig_1_3809	4223301	4223885	-1	584	Rp4 Structural	PHAGE_Entero_SfV_NC_003444	hypothetical protein	OG0000018
Pse01	NZ_LUKJ01000003.1	A1D17_RS20265	Pseudo1_contig_1_3810	4224015	4224362	-1	347	Holin	N/A	pyocin R2, holin	OG0000003
Pse01	NZ_LUKJ01000003.1	A1D17_RS20260	Pseudo1_contig_1_3811	4224884	4225618	-1	734	Transcriptional regulator	PHAGE_Pseudo_vB_PaeP_Tr60_Ab31_NC_023575	Putative Cro/CI transcriptional regulator	OG0000002
Pse01			Pseudo1_contig_1_3812	4225733	4226449	1	716	MutS	PHAGE_Bacter_B124_14_NC_016770	putative mismatch repair protein	OG0000001
Pse01	NZ_LUKJ01000003.1	A1D17_RS20255	Pseudo1_contig_1_3813	4226617	4228395	1	1778	MutS	N/A	mutS	OG0000001
Pse05	NZ_CP012831.1	AO356_RS05885	Pseudo5_contig_2_271	290435	293062	-1	2627	MutS	N/A	mutS	OG0000001
Pse05	NZ_CP012831.1	AO356_RS05880	Pseudo5_contig_2_272	293717	294058	-1	341		N/A	hypothetical	OG0000040
Pse05	NZ_CP012831.1	AO356_RS05875	Pseudo5_contig_2_273	294595	295329	1	734	Transcriptional regulator	PHAGE_Pseudo_vB_PaeP_Tr60_Ab31_NC_023575	Putative Cro/CI transcriptional regulator	OG0000002
Pse05	NZ_CP012831.1	AO356_RS05870	Pseudo5_contig_2_274	295975	296643	1	668		N/A	hypothetical	OG0000084
Pse05	NZ_CP012831.1	AO356_RS05865	Pseudo5_contig_2_275	296694	297044	1	350	Holin	N/A	hypothetical	OG0000003
Pse05	NZ_CP012831.1	AO356_RS05860	Pseudo5_contig_2_276	297081	297593	1	512	Rp3 Structural	PHAGE_Halomo_phiHAP_1_NC_010342	hypothetical protein	OG0000030
Pse05	NZ_CP012831.1	AO356_RS05855	Pseudo5_contig_2_277	297597	298208	1	611	Rp3 Structural	PHAGE_Halomo_phiHAP_1_NC_010342	putative baseplate assembly protein V	OG0000006
Pse05	NZ_CP012831.1	AO356_RS05850	Pseudo5_contig_2_278	298220	298552	1	332	Rp3 Structural	PHAGE_Halomo_phiHAP_1_NC_010342	putative baseplate assembly protein	OG0000007
Pse05	NZ_CP012831.1	AO356_RS05845	Pseudo5_contig_2_279	298549	299544	1	995	Rp3 Structural	PHAGE_Halomo_phiHAP_1_NC_010342	baseplate assembly protein	OG0000008
Pse05	NZ_CP012831.1	AO356_RS05840	Pseudo5_contig_2_280	299541	300176	1	635	Rp3 Structural	PHAGE_Halomo_phiHAP_1_NC_010342	putative tail protein	OG0000009
Pse05	NZ_CP012831.1	AO356_RS05835	Pseudo5_contig_2_281	300177	302123	1	1946	Rp3 Structural	PHAGE_Ralsto_RSA1_NC_009382	tail fiber protein gpH	OG0000029
Pse05	NZ_CP012831.1	AO356_RS05830		302131	302550	1	420	Rp3 Structural	N/A	tail protein
Pse05	NZ_CP012831.1	AO356_RS05825	Pseudo5_contig_2_282	302651	302860	1	209	Rp3 Structural	PHAGE_Vibrio_VP882_NC_009016	hypothetical protein	OG0000010
Pse05	NZ_CP012831.1	AO356_RS05820	Pseudo5_contig_2_283	302863	304029	1	1166	Rp3 Structural	PHAGE_Halomo_phiHAP_1_NC_010342	major tail sheath protein	OG0000011
Pse05	NZ_CP012831.1	AO356_RS05815	Pseudo5_contig_2_284	304029	304535	1	506	Rp3 Structural	PHAGE_Halomo_phiHAP_1_NC_010342	putative tail tube protein	OG0000012
Pse05	NZ_CP012831.1	AO356_RS05810	Pseudo5_contig_2_285	304688	305263	1	575	Rp3 Structural	PHAGE_Halomo_phiHAP_1_NC_010342	hypothetical protein	OG0000013
Pse05			Pseudo5_contig_2_286	305260	305385	1	125	Rp3 Structural	N/A	hypothetical	OG0000031
Pse05	NZ_CP012831.1	AO356_RS05805	Pseudo5_contig_2_287	305392	307572	1	2180	Rp3 Structural	PHAGE_Halomo_phiHAP_1_NC_010342	putative tail tape measure	OG0000039
Pse05	NZ_CP012831.1	AO356_RS05800	Pseudo5_contig_2_288	307572	307955	1	383	Rp3 Structural	PHAGE_Halomo_phiHAP_1_NC_010342	putative tail protein	OG0000014
Pse05	NZ_CP012831.1	AO356_RS05795	Pseudo5_contig_2_289	307948	308160	1	212	Rp3 Structural	PHAGE_Vibrio_VP882_NC_009016	phage tail X	OG0000015
Pse05	NZ_CP012831.1	AO356_RS05790	Pseudo5_contig_2_290	308170	309186	1	1016	Rp3 Structural	PHAGE_Halomo_phiHAP_1_NC_010342	tail protein	OG0000016
Pse05	NZ_CP012831.1	AO356_RS05785	Pseudo5_contig_2_291	309452	310036	1	584	Rp4 Structural	PHAGE_Salmon_ST64B_NC_004313	hypothetical protein	OG0000018
Pse05	NZ_CP012831.1	AO356_RS05780	Pseudo5_contig_2_292	310033	310215	1	182	Rp4 Structural	PHAGE_Salmon_118970_sal3_NC_031940	hypothetical protein	OG0000019
Pse05	NZ_CP012831.1	AO356_RS05775	Pseudo5_contig_2_293	310215	311711	1	1496	Rp4 Structural	PHAGE_Entero_SfI_NC_027339	tail sheath protein	OG0000020
Pse05	NZ_CP012831.1	AO356_RS05770	Pseudo5_contig_2_294	311779	312126	1	347	Rp4 Structural	PHAGE_Salmon_ST64B_NC_004313	Tail tube protein	OG0000021
Pse05	NZ_CP012831.1	AO356_RS05765	Pseudo5_contig_2_295	312123	312419	1	296	Rp4 Structural	PHAGE_Entero_SfI_NC_027339	putative bacteriophage protein	OG0000022
Pse05	NZ_CP012831.1	AO356_RS05760	Pseudo5_contig_2_296	312550	314124	1	1574	Rp4 Structural	PHAGE_Shigel_SfII_NC_021857	tail protein	OG0000041
Pse05	NZ_CP012831.1	AO356_RS05755	Pseudo5_contig_2_297	314111	315349	1	1238	Rp4 Structural	PHAGE_Shigel_SfIV_NC_022749	tail/DNA circulation protein	OG0000023
Pse05	NZ_CP012831.1	AO356_RS05750	Pseudo5_contig_2_298	315353	316393	1	1040	Rp4 Structural	PHAGE_Salmon_ST64B_NC_004313	Tail protein	OG0000024
Pse05	NZ_CP012831.1	AO356_RS05745	Pseudo5_contig_2_299	316648	317157	1	509	Rp4 Structural	PHAGE_Salmon_ST64B_NC_004313	putative base plate assembly protein	OG0000025
Pse05	NZ_CP012831.1	AO356_RS05740	Pseudo5_contig_2_300	317157	317555	1	398	Rp4 Structural	PHAGE_Salmon_ST64B_NC_004313	putative tail protein	OG0000026
Pse05	NZ_CP012831.1	AO356_RS05735	Pseudo5_contig_2_301	317545	318585	1	1040	Rp4 Structural	PHAGE_Entero_SfV_NC_003444	tail protein	OG0000027
Pse05	NZ_CP012831.1	AO356_RS05730	Pseudo5_contig_2_302	318573	319172	1	599	Rp4 Structural	PHAGE_Shigel_SfIV_NC_022749	tail protein	OG0000028
Pse05	NZ_CP012831.1	AO356_RS05725	Pseudo5_contig_2_303	319183	320346	1	1163	Rp4 Structural	N/A	hypothetical	OG0000000
Pse05	NZ_CP012831.1	AO356_RS05720	Pseudo5_contig_2_304	320343	320852	1	509	Rp4 Structural	PHAGE_Halomo_phiHAP_1_NC_010342	putative tail fiber assembly protein	OG0000032
Pse05	NZ_CP012831.1	AO356_RS05715	Pseudo5_contig_2_305	320886	321488	1	602	Rp4 Structural	PHAGE_Rhodof_P26218_NC_029061	hypothetical protein	OG0000000
Pse05	NZ_CP012831.1	AO356_RS05710	Pseudo5_contig_2_306	321803	322522	1	719	Rp4 Structural	PHAGE_Salmon_SEN5_NC_028701	tail fibers protein	OG0000034
Pse05	NZ_CP012831.1	AO356_RS05705	Pseudo5_contig_2_307	322628	323539	1	911	Rp4 Structural	PHAGE_Burkho_phiE255_NC_009237	gp26	OG0000000
Pse05	NZ_CP012831.1	AO356_RS05700	Pseudo5_contig_2_308	323553	323984	1	431	Rp4 Structural	PHAGE_Shigel_SfII_NC_021857	tail fiber assembly protein	OG0000035
Pse05	NZ_CP012831.1	AO356_RS05695	Pseudo5_contig_2_309	324009	324572	1	563	Endolysin	PHAGE_Pseudo_phiPSA1_NC_024365	glycoside hydrolase family 19 protein	OG0000005
Pse05	NZ_CP012831.1	AO356_RS05690	Pseudo5_contig_2_310	324554	325090	1	536	Spanin	PHAGE_Pseudo_PS_1_NC_029066	lysozyme	OG0000017
Pse05	NZ_CP012831.1	AO356_RS05685	Pseudo5_contig_2_311	325162	325662	1	500	CinA	N/A	cinA	OG0000004
Pse06	NZ_CP015225.1	TK06_RS15000	Pseudo6_contig_3_716	802382	802882	-1	500	CinA	N/A	cinA	OG0000004
Pse06	NZ_CP015225.1	TK06_RS15005	Pseudo6_contig_3_717	802954	803490	-1	536	Spanin	PHAGE_Pseudo_PS_1_NC_029066	lysozyme	OG0000017
Pse06	NZ_CP015225.1	TK06_RS15010	Pseudo6_contig_3_718	803472	804035	-1	563	Endolysin	PHAGE_Pseudo_phiPSA1_NC_024365	glycoside hydrolase family 19 protein	OG0000005
Pse06	NZ_CP015225.1	TK06_RS15015	Pseudo6_contig_3_719	804289	804849	-1	560	Rp4 Structural	PHAGE_Entero_HK630_NC_019723	tail fiber assembly protein	OG0000034
Pse06	NZ_CP015225.1	TK06_RS15020	Pseudo6_contig_3_720	804857	805951	-1	1094	Rp4 Structural	PHAGE_Ralsto_RSJ2_NC_028988	putative phage-related tail fiber protein	OG0000033
Pse06	NZ_CP015225.1	TK06_RS15025	Pseudo6_contig_3_721	805980	806489	-1	509	Rp4 Structural	PHAGE_Halomo_phiHAP_1_NC_010342	putative tail fiber assembly protein	OG0000032
Pse06	NZ_CP015225.1	TK06_RS15030	Pseudo6_contig_3_722	806486	807649	-1	1163	Rp4 Structural	N/A	hypothetical	OG0000000
Pse06	NZ_CP015225.1	TK06_RS15035	Pseudo6_contig_3_723	807661	808260	-1	599	Rp4 Structural	PHAGE_Shigel_SfIV_NC_022749	tail protein	OG0000028
Pse06	NZ_CP015225.1	TK06_RS15040	Pseudo6_contig_3_724	808248	809288	-1	1040	Rp4 Structural	PHAGE_Entero_SfV_NC_003444	tail protein	OG0000027
Pse06	NZ_CP015225.1	TK06_RS15045	Pseudo6_contig_3_725	809278	809676	-1	398	Rp4 Structural	PHAGE_Salmon_ST64B_NC_004313	putative tail protein	OG0000026
Pse06	NZ_CP015225.1	TK06_RS15050	Pseudo6_contig_3_726	809676	810185	-1	509	Rp4 Structural	PHAGE_Salmon_ST64B_NC_004313	putative base plate assembly protein	OG0000025
Pse06	NZ_CP015225.1	TK06_RS15055	Pseudo6_contig_3_727	810316	811356	-1	1040	Rp4 Structural	PHAGE_Salmon_ST64B_NC_004313	Tail protein	OG0000024
Pse06	NZ_CP015225.1	TK06_RS15060	Pseudo6_contig_3_728	811360	812598	-1	1238	Rp4 Structural	PHAGE_Entero_SfV_NC_003444	tail/DNA circulation protein	OG0000023
Pse06	NZ_CP015225.1	TK06_RS15065	Pseudo6_contig_3_729	812585	814159	-1	1574	Rp4 Structural	PHAGE_Shigel_SfII_NC_021857	tail protein	OG0000041
Pse06	NZ_CP015225.1	TK06_RS15070	Pseudo6_contig_3_730	814290	814586	-1	296	Rp4 Structural	PHAGE_Entero_SfI_NC_027339	putative bacteriophage protein	OG0000022
Pse06	NZ_CP015225.1	TK06_RS15075	Pseudo6_contig_3_731	814583	814930	-1	347	Rp4 Structural	PHAGE_Salmon_ST64B_NC_004313	Tail tube protein	OG0000021
Pse06	NZ_CP015225.1	TK06_RS15080	Pseudo6_contig_3_732	814998	816494	-1	1496	Rp4 Structural	PHAGE_Shigel_SfII_NC_021857	tail sheath protein	OG0000020
Pse06	NZ_CP015225.1	TK06_RS15085	Pseudo6_contig_3_733	816494	816676	-1	182	Rp4 Structural	PHAGE_Salmon_118970_sal3_NC_031940	hypothetical protein	OG0000019
Pse06	NZ_CP015225.1	TK06_RS15090	Pseudo6_contig_3_734	816673	817257	-1	584	Rp4 Structural	PHAGE_Salmon_ST64B_NC_004313	hypothetical protein	OG0000018
Pse06	NZ_CP015225.1	TK06_RS15095	Pseudo6_contig_3_735	817382	818398	-1	1016	Rp3 Structural	PHAGE_Halomo_phiHAP_1_NC_010342	tail protein	OG0000016
Pse06	NZ_CP015225.1	TK06_RS15100	Pseudo6_contig_3_736	818408	818620	-1	212	Rp3 Structural	PHAGE_Vibrio_VP882_NC_009016	phage tail X	OG0000015
Pse06	NZ_CP015225.1	TK06_RS15105	Pseudo6_contig_3_737	818613	818996	-1	383	Rp3 Structural	PHAGE_Halomo_phiHAP_1_NC_010342	putative tail protein	OG0000014
Pse06	NZ_CP015225.1	TK06_RS15110	Pseudo6_contig_3_738	818996	821173	-1	2177	Rp3 Structural	PHAGE_Halomo_phiHAP_1_NC_010342	putative tail tape measure	OG0000039
Pse06			Pseudo6_contig_3_739	821180	821305	-1	125	Rp3 Structural	N/A	hypothetical	OG0000031
Pse06	NZ_CP015225.1	TK06_RS15115	Pseudo6_contig_3_740	821302	821868	-1	566	Rp3 Structural	PHAGE_Halomo_phiHAP_1_NC_010342	hypothetical protein	OG0000013
Pse06	NZ_CP015225.1	TK06_RS15120	Pseudo6_contig_3_741	822021	822527	-1	506	Rp3 Structural	PHAGE_Halomo_phiHAP_1_NC_010342	putative tail tube protein	OG0000012
Pse06	NZ_CP015225.1	TK06_RS15125	Pseudo6_contig_3_742	822527	823693	-1	1166	Rp3 Structural	PHAGE_Halomo_phiHAP_1_NC_010342	major tail sheath protein	OG0000011
Pse06	NZ_CP015225.1	TK06_RS15130	Pseudo6_contig_3_743	823696	823905	-1	209	Rp3 Structural	PHAGE_Vibrio_VP882_NC_009016	hypothetical protein	OG0000010
Pse06	NZ_CP015225.1	TK06_RS15135	Pseudo6_contig_3_744	823996	824394	-1	398	Rp3 Structural	PHAGE_Pseudo_phiCTX_NC_003278	putative tail protein
Pse06	NZ_CP015225.1	TK06_RS15140	Pseudo6_contig_3_745	824404	826881	-1	2477	Rp3 Structural	PHAGE_Ralsto_RSA1_NC_009382	tail fiber protein gpH	OG0000029
Pse06	NZ_CP015225.1	TK06_RS15145	Pseudo6_contig_3_746	826882	827517	-1	635	Rp3 Structural	PHAGE_Halomo_phiHAP_1_NC_010342	putative tail protein	OG0000009
Pse06	NZ_CP015225.1	TK06_RS15150	Pseudo6_contig_3_747	827514	828509	-1	995	Rp3 Structural	PHAGE_Halomo_phiHAP_1_NC_010342	baseplate assembly protein	OG0000008
Pse06	NZ_CP015225.1	TK06_RS15155	Pseudo6_contig_3_748	828506	828838	-1	332	Rp3 Structural	PHAGE_Halomo_phiHAP_1_NC_010342	putative baseplate assembly protein	OG0000007
Pse06	NZ_CP015225.1	TK06_RS15160	Pseudo6_contig_3_749	828850	829461	-1	611	Rp3 Structural	PHAGE_Halomo_phiHAP_1_NC_010342	putative baseplate assembly protein V	OG0000006
Pse06	NZ_CP015225.1	TK06_RS15165	Pseudo6_contig_3_750	829465	829977	-1	512	Rp3 Structural	PHAGE_Halomo_phiHAP_1_NC_010342	hypothetical protein	OG0000030
Pse06	NZ_CP015225.1	TK06_RS15170	Pseudo6_contig_3_751	830014	830364	-1	350	Holin	N/A	hypothetical	OG0000003
Pse06	NZ_CP015225.1	TK06_RS15175	Pseudo6_contig_3_752	830484	830912	-1	428		N/A	hypothetical	OG0000083
Pse06	NZ_CP015225.1	TK06_RS15180	Pseudo6_contig_3_753	831457	832191	-1	734	Transcriptional regulator	PHAGE_Pseudo_vB_PaeP_Tr60_Ab31_NC_023575	Putative Cro/CI transcriptional regulator	OG0000002
Pse06	NZ_CP015225.1	TK06_RS15185	Pseudo6_contig_3_754	832815	833168	1	353		N/A	hypothetical	OG0000040
Pse06			Pseudo6_contig_3_755	833752	833919	1	167		N/A	hypothetical
Pse06	NZ_CP015225.1	TK06_RS15190	Pseudo6_contig_3_756	834366	836993	1	2627	MutS	N/A	mutS	OG0000001
Pse03	NZ_CP012830.1	AO353_RS16625	Pseudo3_contig_1_1095	1230898	1233477	-1	2579	MutS	N/A	mutS	OG0000001
Pse03	NZ_CP012830.1	AO353_RS16630	Pseudo3_contig_1_1096	1233678	1234412	1	734	Transcriptional regulator	PHAGE_Pseudo_vB_PaeP_Tr60_Ab31_NC_023575	Putative Cro/CI transcriptional regulator	OG0000002
Pse03	NZ_CP012830.1	AO353_RS16635	Pseudo3_contig_1_1097	1234913	1235260	1	347	Holin	N/A	hypothetical	OG0000003
Pse03	NZ_CP012830.1	AO353_RS16640	Pseudo3_contig_1_1098	1235437	1236018	1	581		N/A	hypothetical	OG0000081
Pse03	NZ_CP012830.1	AO353_RS16645	Pseudo3_contig_1_1099	1236155	1236679	1	524	Rp3 Structural	PHAGE_Halomo_phiHAP_1_NC_010342	hypothetical protein	OG0000030
Pse03	NZ_CP012830.1	AO353_RS16650	Pseudo3_contig_1_1100	1236701	1237312	1	611	Rp3 Structural	PHAGE_Halomo_phiHAP_1_NC_010342	putative baseplate assembly protein V	OG0000006
Pse03	NZ_CP012830.1	AO353_RS16655	Pseudo3_contig_1_1101	1237323	1237655	1	332	Rp3 Structural	PHAGE_Halomo_phiHAP_1_NC_010342	putative baseplate assembly protein	OG0000007
Pse03	NZ_CP012830.1	AO353_RS16660	Pseudo3_contig_1_1102	1237652	1238647	1	995	Rp3 Structural	PHAGE_Halomo_phiHAP_1_NC_010342	baseplate assembly protein	OG0000008
Pse03	NZ_CP012830.1	AO353_RS16665	Pseudo3_contig_1_1103	1238644	1239303	1	659	Rp3 Structural	PHAGE_Halomo_phiHAP_1_NC_010342	putative tail protein	OG0000009
Pse03	NZ_CP012830.1	AO353_RS16670	Pseudo3_contig_1_1104	1239362	1239892	1	530	Rp3 Structural	PHAGE_Halomo_phiHAP_1_NC_010342	putative tail fiber protein	OG0000073
Pse03	NZ_CP012830.1	AO353_RS16675	Pseudo3_contig_1_1105	1240070	1240855	1	785	Rp3 Structural	N/A	hypothetical
Pse03	NZ_CP012830.1	AO353_RS16680	Pseudo3_contig_1_1106	1240858	1241160	1	302	Rp3 Structural	PHAGE_Vibrio_VHML_NC_004456	ORF38
Pse03	NZ_CP012830.1	AO353_RS16685	Pseudo3_contig_1_1107	1241249	1241449	1	200	Rp3 Structural	PHAGE_Vibrio_VP882_NC_009016	hypothetical protein	OG0000010
Pse03	NZ_CP012830.1	AO353_RS16690	Pseudo3_contig_1_1108	1241452	1242618	1	1166	Rp3 Structural	PHAGE_Halomo_phiHAP_1_NC_010342	major tail sheath protein	OG0000011
Pse03	NZ_CP012830.1	AO353_RS16695	Pseudo3_contig_1_1109	1242618	1243124	1	506	Rp3 Structural	PHAGE_Halomo_phiHAP_1_NC_010342	putative tail tube protein	OG0000012
Pse03	NZ_CP012830.1	AO353_RS16700	Pseudo3_contig_1_1110	1243216	1243803	1	587	Rp3 Structural	PHAGE_Halomo_phiHAP_1_NC_010342	hypothetical protein	OG0000013
Pse03	NZ_CP012830.1	AO353_RS16705	Pseudo3_contig_1_1111	1243932	1246133	1	2201	Rp3 Structural	PHAGE_Vibrio_VP882_NC_009016	phage-related tail protein	OG0000039
Pse03	NZ_CP012830.1	AO353_RS16710	Pseudo3_contig_1_1112	1246145	1246516	1	371	Rp3 Structural	PHAGE_Halomo_phiHAP_1_NC_010342	putative tail protein	OG0000014
Pse03	NZ_CP012830.1	AO353_RS16715	Pseudo3_contig_1_1113	1246509	1246721	1	212	Rp3 Structural	PHAGE_Vibrio_VP882_NC_009016	phage tail X	OG0000015
Pse03	NZ_CP012830.1	AO353_RS16720	Pseudo3_contig_1_1114	1246731	1247759	1	1028	Rp3 Structural	PHAGE_Halomo_phiHAP_1_NC_010342	tail protein	OG0000016
Pse03	NZ_CP012830.1	AO353_RS16725	Pseudo3_contig_1_1115	1247884	1248468	1	584	Rp4 Structural	PHAGE_Salmon_ST64B_NC_004313	hypothetical protein	OG0000018
Pse03	NZ_CP012830.1	AO353_RS16730	Pseudo3_contig_1_1116	1248465	1248647	1	182	Rp4 Structural	PHAGE_Entero_SfV_NC_003444	hypothetical protein	OG0000019
Pse03	NZ_CP012830.1	AO353_RS16735	Pseudo3_contig_1_1117	1248647	1250143	1	1496	Rp4 Structural	PHAGE_Salmon_ST64B_NC_004313	Tail Sheath protein	OG0000020
Pse03	NZ_CP012830.1	AO353_RS16740	Pseudo3_contig_1_1118	1250210	1250557	1	347	Rp4 Structural	PHAGE_Salmon_ST64B_NC_004313	Tail tube protein	OG0000021
Pse03	NZ_CP012830.1	AO353_RS16745	Pseudo3_contig_1_1119	1250554	1250850	1	296	Rp4 Structural	PHAGE_Entero_SfI_NC_027339	putative bacteriophage protein	OG0000022
Pse03	NZ_CP012830.1	AO353_RS16750	Pseudo3_contig_1_1120	1250981	1252744	1	1763	Rp4 Structural	PHAGE_Shigel_SfII_NC_021857	tail protein
Pse03	NZ_CP012830.1	AO353_RS16755	Pseudo3_contig_1_1121	1252731	1253969	1	1238	Rp4 Structural	PHAGE_Entero_SfV_NC_003444	tail/DNA circulation protein	OG0000023
Pse03	NZ_CP012830.1	AO353_RS16760	Pseudo3_contig_1_1122	1253973	1255013	1	1040	Rp4 Structural	PHAGE_Salmon_ST64B_NC_004313	Tail protein	OG0000024
Pse03	NZ_CP012830.1	AO353_RS16765	Pseudo3_contig_1_1123	1255120	1255629	1	509	Rp4 Structural	PHAGE_Entero_phiP27_NC_003356	putative baseplate assembly protein	OG0000025
Pse03	NZ_CP012830.1	AO353_RS16770	Pseudo3_contig_1_1124	1255629	1256027	1	398	Rp4 Structural	PHAGE_Salmon_ST64B_NC_004313	putative tail protein	OG0000026
Pse03	NZ_CP012830.1	AO353_RS16775	Pseudo3_contig_1_1125	1256017	1257057	1	1040	Rp4 Structural	PHAGE_Entero_SfV_NC_003444	tail protein	OG0000027
Pse03	NZ_CP012830.1	AO353_RS16780	Pseudo3_contig_1_1126	1257045	1257644	1	599	Rp4 Structural	PHAGE_Shigel_SfIV_NC_022749	tail protein	OG0000028
Pse03	NZ_CP012830.1	AO353_RS16785	Pseudo3_contig_1_1127	1257656	1258804	1	1148	Rp4 Structural	PHAGE_Sinorh_phiN3_NC_028945	putative tail fiber protein	OG0000000
Pse03	NZ_CP012830.1	AO353_RS16790	Pseudo3_contig_1_1128	1258823	1259386	1	563	Endolysin	PHAGE_Pseudo_phiPSA1_NC_024365	glycoside hydrolase family 19 protein	OG0000005
Pse03	NZ_CP012830.1	AO353_RS16795	Pseudo3_contig_1_1129	1259368	1259904	1	536	Spanin	PHAGE_Burkho_Bcep22_NC_005262	Rz-like phage lysis protein	OG0000017
Pse03	NZ_CP012830.1	AO353_RS16800	Pseudo3_contig_1_1130	1259987	1260487	1	500	CinA	N/A	cinA	OG0000004
Pse04			Pseudo4_contig_3_992	1198293	1200920	-1	2627	MutS	N/A	mutS	OG0000001
Pse04			Pseudo4_contig_3_993	1201434	1201775	-1	341		N/A	hypothetical protein	OG0000040
Pse04			Pseudo4_contig_3_994	1202312	1203046	1	734	Transcriptional regulator	PHAGE_Pseudo_vB_PaeP_Tr60_Ab31_NC_023575	Putative Cro/CI transcriptional regulator	OG0000002
Pse04			Pseudo4_contig_3_995	1203514	1203702	1	188		N/A	hypothetical protein	OG0000082
Pse04			Pseudo4_contig_3_996	1203707	1204288	1	581		N/A	hypothetical protein	OG0000081
Pse04			Pseudo4_contig_3_997	1204347	1204775	1	428		N/A	hypothetical protein	OG0000083
Pse04			Pseudo4_contig_3_998	1204906	1205256	1	350	Holin	N/A	hypothetical protein	OG0000003
Pse04			Pseudo4_contig_3_999	1205293	1205805	1	512	Rp3 Structural	PHAGE_Halomo_phiHAP_1_NC_010342	hypothetical protein	OG0000030
Pse04			Pseudo4_contig_3_1000	1205809	1206420	1	611	Rp3 Structural	PHAGE_Halomo_phiHAP_1_NC_010342	putative baseplate assembly protein V	OG0000006
Pse04			Pseudo4_contig_3_1001	1206432	1206764	1	332	Rp3 Structural	PHAGE_Halomo_phiHAP_1_NC_010342	putative baseplate assembly protein	OG0000007
Pse04			Pseudo4_contig_3_1002	1206761	1207756	1	995	Rp3 Structural	PHAGE_Halomo_phiHAP_1_NC_010342	baseplate assembly protein	OG0000008
Pse04			Pseudo4_contig_3_1003	1207753	1208388	1	635	Rp3 Structural	PHAGE_Halomo_phiHAP_1_NC_010342	putative tail protein	OG0000009
Pse04			Pseudo4_contig_3_1004	1208389	1210611	1	2222	Rp3 Structural	PHAGE_Ralsto_RSA1_NC_009382	tail fiber protein gpH	OG0000029
Pse04			Pseudo4_contig_3_1005	1211146	1211355	1	209	Rp3 Structural	PHAGE_Vibrio_VP882_NC_009016	hypothetical protein	OG0000010
Pse04			Pseudo4_contig_3_1006	1211358	1212524	1	1166	Rp3 Structural	PHAGE_Halomo_phiHAP_1_NC_010342	major tail sheath protein	OG0000011
Pse04			Pseudo4_contig_3_1007	1212524	1213030	1	506	Rp3 Structural	PHAGE_Halomo_phiHAP_1_NC_010342	putative tail tube protein	OG0000012
Pse04			Pseudo4_contig_3_1008	1213183	1213758	1	575	Rp3 Structural	PHAGE_Halomo_phiHAP_1_NC_010342	hypothetical protein	OG0000013
Pse04			Pseudo4_contig_3_1009	1213755	1213880	1	125	Rp3 Structural	N/A	hypothetical protein	OG0000031
Pse04			Pseudo4_contig_3_1010	1213887	1215950	1	2063	Rp3 Structural	PHAGE_Halomo_phiHAP_1_NC_010342	putative tail tape measure	OG0000039
Pse04			Pseudo4_contig_3_1011	1215950	1216333	1	383	Rp3 Structural	PHAGE_Halomo_phiHAP_1_NC_010342	putative tail protein	OG0000014
Pse04			Pseudo4_contig_3_1012	1216326	1216538	1	212	Rp3 Structural	PHAGE_Vibrio_VP882_NC_009016	phage tail X	OG0000015
Pse04			Pseudo4_contig_3_1013	1216548	1217564	1	1016	Rp3 Structural	PHAGE_Halomo_phiHAP_1_NC_010342	tail protein	OG0000016
Pse04			Pseudo4_contig_3_1014	1217698	1218282	1	584	Rp4 Structural	PHAGE_Salmon_ST64B_NC_004313	hypothetical protein	OG0000018
Pse04			Pseudo4_contig_3_1015	1218279	1218461	1	182	Rp4 Structural	PHAGE_Salmon_118970_sal3_NC_031940	hypothetical protein	OG0000019
Pse04			Pseudo4_contig_3_1016	1218461	1219957	1	1496	Rp4 Structural	PHAGE_Entero_SfI_NC_027339	tail sheath protein	OG0000020
Pse04			Pseudo4_contig_3_1017	1220025	1220372	1	347	Rp4 Structural	PHAGE_Salmon_ST64B_NC_004313	Tail tube protein	OG0000021
Pse04			Pseudo4_contig_3_1018	1220369	1220665	1	296	Rp4 Structural	PHAGE_Entero_SfI_NC_027339	putative bacteriophage protein	OG0000022
Pse04			Pseudo4_contig_3_1019	1220796	1222370	1	1574	Rp4 Structural	PHAGE_Entero_SfI_NC_027339	tail protein	OG0000041
Pse04			Pseudo4_contig_3_1020	1222357	1223595	1	1238	Rp4 Structural	PHAGE_Entero_SfV_NC_003444	tail/DNA circulation protein	OG0000023
Pse04			Pseudo4_contig_3_1021	1223599	1224639	1	1040	Rp4 Structural	PHAGE_Salmon_ST64B_NC_004313	Tail protein	OG0000024
Pse04			Pseudo4_contig_3_1022	1225172	1225681	1	509	Rp4 Structural	N/A	N/A	OG0000025
Pse04			Pseudo4_contig_3_1023	1225681	1226079	1	398	Rp4 Structural	PHAGE_Salmon_ST64B_NC_004313	putative tail protein	OG0000026
Pse04			Pseudo4_contig_3_1024	1226069	1227109	1	1040	Rp4 Structural	PHAGE_Entero_SfV_NC_003444	tail protein	OG0000027
Pse04			Pseudo4_contig_3_1025	1227097	1227696	1	599	Rp4 Structural	PHAGE_Shigel_SfIV_NC_022749	tail protein	OG0000028
Pse04			Pseudo4_contig_3_1026	1227707	1228870	1	1163	Rp4 Structural	N/A	hypothetical protein	OG0000000
Pse04			Pseudo4_contig_3_1027	1228867	1229376	1	509	Rp4 Structural	PHAGE_Ralsto_RSA1_NC_009382	tail fiber assembly-like protein	OG0000032
Pse04			Pseudo4_contig_3_1028	1229404	1230504	1	1100	Rp4 Structural	PHAGE_Ralsto_RSJ2_NC_028988	putative phage-related tail fiber protein	OG0000033
Pse04			Pseudo4_contig_3_1029	1230512	1231072	1	560	Rp4 Structural	PHAGE_Salmon_RE_2010_NC_019488	tail fiber assembly protein	OG0000034
Pse04			Pseudo4_contig_3_1030	1231192	1232091	1	899	Rp4 Structural	PHAGE_Burkho_BcepF1_NC_009015	tail fiber protein	OG0000000
Pse04			Pseudo4_contig_3_1031	1232092	1232538	1	446		N/A	hypothetical protein	OG0000077
Pse04			Pseudo4_contig_3_1032	1232535	1233374	-1	839		N/A	hypothetical protein
Pse04			Pseudo4_contig_3_1033	1233621	1234196	1	575	Endolysin	PHAGE_Pseudo_phiPSA1_NC_024365	glycoside hydrolase family 19 protein	OG0000005
Pse04			Pseudo4_contig_3_1034	1234193	1234708	1	515	Spanin	PHAGE_Pseudo_PS_1_NC_029066	lysozyme	OG0000017
Pse04			Pseudo4_contig_3_1035	1234780	1235280	1	500	CinA	N/A	cinA	OG0000004
Pse13	NZ_LKBJ01000002.1	AO361_RS23370	Pseudo13_contig_1_1804	1979288	1979788	-1	500	CinA	N/A	cinA	OG0000004
Pse13	NZ_LKBJ01000002.1	AO361_RS23375	Pseudo13_contig_1_1805	1979907	1980248	-1	341	Holin	N/A	pyocin R2, holin	OG0000003
Pse13	NZ_LKBJ01000002.1	AO361_RS23380	Pseudo13_contig_1_1806	1980422	1981156	-1	734	Transcriptional regulator	N/A	Putative Cro/CI transcriptional regulator	OG0000002
Pse13	NZ_LKBJ01000002.1	AO361_RS23385	Pseudo13_contig_1_1807	1981366	1983945	1	2579	MutS	N/A	mutS	OG0000001
P. fluorescens Q8r1-96	NZ_CM001512.1	PFLQ8_RS22665		1312047	1314626	-1	2579	MutS	N/A	DNA mismatch repair protein MutS	OG0000001
P. fluorescens Q8r1-96	NZ_CM001512.1	PFLQ8_RS22660		1315298	1315651	-1	353		N/A	hypothetical protein	OG0000040
P. fluorescens Q8r1-96	NZ_CM001512.1	PFLQ8_RS22655		1316200	1316934	1	734	Transcriptional regulator	N/A	transcriptional regulator PrtR	OG0000002
P. fluorescens Q8r1-96	NZ_CM001512.1	PFLQ8_RS29315		1317395	1317577	1	308		N/A	translational regulator, Com family	OG0000082
P. fluorescens Q8r1-96	NZ_CM001512.1	PFLQ8_RS22650		1317598	1318242	1	644		N/A	hypothetical protein	OG0000084
P. fluorescens Q8r1-96	NZ_CM001512.1	PFLQ8_RS22645		1318290	1318640	1	350	Holin	N/A	pyocin R2, holin	OG0000003
P. fluorescens Q8r1-96	NZ_CM001512.1	PFLQ8_RS22640		1318865	1319680	1	815		N/A	colicin M-like protein
P. fluorescens Q8r1-96	NZ_CM001512.1	PFLQ8_RS22635		1319794	1320234	1	437	Rp4 Structural	N/A	hypothetical protein
P. fluorescens Q8r1-96	NZ_CM001512.1	PFLQ8_RS22630		1321529	1322113	1	584	Rp4 Structural	PHAGE_Entero_SfV_NC_003444	hypothetical protein	OG0000018
P. fluorescens Q8r1-96	NZ_CM001512.1	PFLQ8_RS22625		1322110	1322292	1	182	Rp4 Structural	PHAGE_Entero_SfV_NC_003444	hypothetical protein	OG0000019
P. fluorescens Q8r1-96	NZ_CM001512.1	PFLQ8_RS22620		1322292	1323788	1	1496	Rp4 Structural	PHAGE_Entero_SfI_NC_027339	putative tail sheath protein	OG0000020
P. fluorescens Q8r1-96	NZ_CM001512.1	PFLQ8_RS22615		1323855	1324202	1	347	Rp4 Structural	PHAGE_Salmon_ST64B_NC_004313	hypothetical protein	OG0000021
P. fluorescens Q8r1-96	NZ_CM001512.1	PFLQ8_RS22610		1324199	1324495	1	296	Rp4 Structural	PHAGE_Entero_SfV_NC_003444	hypothetical protein	OG0000022
P. fluorescens Q8r1-96	NZ_CM001512.1	PFLQ8_RS22605		1324626	1326200	1	1574	Rp4 Structural	PHAGE_Entero_SfV_NC_003444	putative phage tail protein	OG0000041
P. fluorescens Q8r1-96	NZ_CM001512.1	PFLQ8_RS22600		1326187	1327425	1	1238	Rp4 Structural	PHAGE_Entero_SfV_NC_003444	DNA circularization, N-terminal domain protein	OG0000023
P. fluorescens Q8r1-96	NZ_CM001512.1	PFLQ8_RS22595		1327429	1328469	1	1040	Rp4 Structural	PHAGE_Entero_SfV_NC_003444	putative bacteriophage Mu P protein	OG0000024
P. fluorescens Q8r1-96	NZ_CM001512.1	PFLQ8_RS22590		1328869	1329378	1	509	Rp4 Structural	PHAGE_Salmon_ST64B_NC_004313	bacteriophage Mu Gp45 protein	OG0000025
P. fluorescens Q8r1-96	NZ_CM001512.1	PFLQ8_RS22585		1329378	1329776	1	398	Rp4 Structural	PHAGE_Entero_SfV_NC_003444	phage protein, GP46 family	OG0000026
P. fluorescens Q8r1-96	NZ_CM001512.1	PFLQ8_RS22580		1329766	1330806	1	1040	Rp4 Structural	PHAGE_Entero_SfV_NC_003444	baseplate J family protein	OG0000027
P. fluorescens Q8r1-96	NZ_CM001512.1	PFLQ8_RS22575		1330794	1331393	1	599	Rp4 Structural	PHAGE_Entero_SfV_NC_003444	hypothetical protein	OG0000028
P. fluorescens Q8r1-96	NZ_CM001512.1	PFLQ8_RS22570		1331405	1332559	1	1154	Rp4 Structural	N/A	putative phage tail protein	OG0000000
P. fluorescens Q8r1-96	NZ_CM001512.1	PFLQ8_RS22565		1332556	1333065	1	509	Rp4 Structural	PHAGE_Ralsto_RSA1_NC_009382	putative phage tail protein	OG0000032
P. fluorescens Q8r1-96	NZ_CM001512.1	PFLQ8_RS22560		1333093	1334187	1	1094	Rp4 Structural	PHAGE_Burkho_KS14_NC_015273	hypothetical protein	OG0000033
P. fluorescens Q8r1-96	NZ_CM001512.1	PFLQ8_RS22555		1334195	1334755	1	566	Rp4 Structural	PHAGE_Salmon_SEN5_NC_028701	putative phage tail protein	OG0000034
P. fluorescens Q8r1-96	NZ_CM001512.1	PFLQ8_RS22550		1334867	1335778	1	911	Rp4 Structural	PHAGE_Burkho_phiE255_NC_009237	putative tail fiber assembly protein	OG0000033
P. fluorescens Q8r1-96	NZ_CM001512.1	PFLQ8_RS22545		1335792	1336223	1	431	Rp4 Structural	PHAGE_Shigel_SfII_NC_021857	hypothetical protein	OG0000035
P. fluorescens Q8r1-96	NZ_CM001512.1	PFLQ8_RS22540		1336248	1336811	1	563	Endolysin	PHAGE_Pseudo_phiPSA1_NC_024365	putative pyocin R, lytic enzyme	OG0000005
P. fluorescens Q8r1-96	NZ_CM001512.1	PFLQ8_RS22535		1336793	1337329	1	536	Spanin	PHAGE_Burkho_DC1_NC_018452	hypothetical protein	OG0000017
P. fluorescens Q8r1-96	NZ_CM001512.1	PFLQ8_RS22530		1337401	1337901	1	500	CinA	N/A	competence/damage-inducible protein CinA	OG0000004
P. fluorescens SBW25	NC_012660.1	PFLU_RS05765		1299883	1302474	-1	2591	MutS	N/A	mutS	OG0000001
P. fluorescens SBW25	NC_012660.1	PFLU_RS05770		1302644	1303015	-1	371		N/A	hypothetical protein
P. fluorescens SBW25	NC_012660.1	PFLU_RS05775		1303008	1303496	-1	488		PHAGE_Aggreg_S1249_NC_013597	RNA polymerase binding protein
P. fluorescens SBW25	NC_012660.1	PFLU_RS05780		1303763	1304497	1	734	Transcriptional regulator	PHAGE_Pseudo_vB_PaeP_Tr60_Ab31_NC_023575	Putative Cro/CI transcriptional regulator	OG0000002
P. fluorescens SBW25	NC_012660.1	PFLU_RS05785		1305089	1305433	1	344	Holin	N/A	hypothetical protein	OG0000003
P. fluorescens SBW25	NC_012660.1	PFLU_RS05790		1305455	1305970	1	515		PHAGE_Halomo_phiHAP_1_NC_010342	hypothetical protein	OG0000079
P. fluorescens SBW25	NC_012660.1	PFLU_RS05795		1305974	1306585	1	611	Rp3 Structural	PHAGE_Halomo_phiHAP_1_NC_010342	putative baseplate assembly protein V	OG0000006
P. fluorescens SBW25	NC_012660.1	PFLU_RS05800		1306595	1306927	1	332	Rp3 Structural	PHAGE_Halomo_phiHAP_1_NC_010342	putative baseplate assembly protein	OG0000007
P. fluorescens SBW25	NC_012660.1	PFLU_RS05805		1306924	1307919	1	995	Rp3 Structural	PHAGE_Halomo_phiHAP_1_NC_010342	baseplate assembly protein	OG0000008
P. fluorescens SBW25	NC_012660.1	PFLU_RS05810		1307916	1308545	1	629	Rp3 Structural	PHAGE_Halomo_phiHAP_1_NC_010342	putative tail protein	OG0000009
P. fluorescens SBW25	NC_012660.1	PFLU_RS30425		1308546	1310522	1	1976	Rp3 Structural	PROPHAGE_Salmon_Ty2	variable tail fiber protein
P. fluorescens SBW25	NC_012660.1	PFLU_RS30430		1310591	1310917	1	326	Rp3 Structural	PHAGE_Pseudo_phiCTX_NC_003278	hypothetical protein
P. fluorescens SBW25	NC_012660.1	PFLU_RS05825		1311003	1311194	1	191	Rp3 Structural	PHAGE_Vibrio_VP882_NC_009016	hypothetical protein	OG0000010
P. fluorescens SBW25	NC_012660.1	PFLU_RS05830		1311197	1312363	1	1166	Rp3 Structural	PHAGE_Halomo_phiHAP_1_NC_010342	major tail sheath protein	OG0000011
P. fluorescens SBW25	NC_012660.1	PFLU_RS05835		1312363	1312869	1	506	Rp3 Structural	PHAGE_Halomo_phiHAP_1_NC_010342	putative tail tube protein	OG0000012
P. fluorescens SBW25	NC_012660.1	PFLU_RS05840		1312921	1313493	1	572	Rp3 Structural	PHAGE_Halomo_phiHAP_1_NC_010342	hypothetical protein	OG0000013
P. fluorescens SBW25	NC_012660.1	PFLU_RS05850		1313622	1314773	1	1151	Rp3 Structural	N/A	hypothetical protein
P. fluorescens SBW25	NC_012660.1	PFLU_RS05855		1314773	1315156	1	383	Rp3 Structural	N/A	putative tail protein	OG0000014
P. fluorescens SBW25	NC_012660.1	PFLU_RS05860		1315149	1315361	1	212	Rp3 Structural	PHAGE_Halomo_phiHAP_1_NC_010342	phage tail X	OG0000015
P. fluorescens SBW25	NC_012660.1	PFLU_RS05865		1315371	1316381	1	1010	Rp3 Structural	PHAGE_Vibrio_VP882_NC_009016	tail protein	OG0000016
P. fluorescens SBW25	NC_012660.1	PFLU_RS05870		1316403	1316960	1	557	Endolysin	PHAGE_Halomo_phiHAP_1_NC_010342	lysozyme	OG0000005
P. fluorescens SBW25	NC_012660.1	PFLU_RS05875		1316948	1317448	1	500	Spanin	PHAGE_Salmon_PVP_SE1_NC_016071	Rz	OG0000017
P. fluorescens SBW25	NC_012660.1	PFLU_RS05880		1317530	1318030	1	500	CinA	PHAGE_Burkho_DC1_NC_018452	cinA	OG0000004
P. fluorescens SF4c	NZ_JTGH01000018.1	QS95_RS21655		1425	4007	-1	2582	MutS	N/A	mutS	OG0000001
P. fluorescens SF4c	NZ_JTGH01000018.1	QS95_RS21660		4217	4951	1	734	Transcriptional regulator	PHAGE_Pseudo_vB_PaeP_Tr60_Ab31_NC_023575	Putative Cro/CI transcriptional regulator	OG0000002
P. fluorescens SF4c	NZ_JTGH01000018.1	QS95_RS21665		5477	5893	1	416		N/A	hypothetical protein	OG0000055
P. fluorescens SF4c	NZ_JTGH01000018.1	QS95_RS21670		6030	6476	1	446		PHAGE_Escher_phAPEC8_NC_020079	putative tail fiber assembly protein
P. fluorescens SF4c	NZ_JTGH01000018.1	QS95_RS21675		6624	6962	1	338	Holin	N/A	pyocin R2, holin	OG0000003
P. fluorescens SF4c	NZ_JTGH01000018.1	QS95_RS21680		7036	7557	1	521		PHAGE_Halomo_phiHAP_1_NC_010342	hypothetical protein	OG0000030
P. fluorescens SF4c	NZ_JTGH01000018.1	QS95_RS21685		7561	8169	1	608	Rp3 Structural	PHAGE_Halomo_phiHAP_1_NC_010342	putative baseplate assembly protein V	OG0000006
P. fluorescens SF4c	NZ_JTGH01000018.1	QS95_RS21690		8184	8516	1	332	Rp3 Structural	PHAGE_Halomo_phiHAP_1_NC_010342	putative baseplate assembly protein	OG0000007
P. fluorescens SF4c	NZ_JTGH01000018.1	QS95_RS21695		8513	9508	1	995	Rp3 Structural	PHAGE_Halomo_phiHAP_1_NC_010342	baseplate assembly protein	OG0000008
P. fluorescens SF4c	NZ_JTGH01000018.1	QS95_RS21700		9505	10140	1	635	Rp3 Structural	PHAGE_Halomo_phiHAP_1_NC_010342	putative tail protein	OG0000009
P. fluorescens SF4c	NZ_JTGH01000018.1	QS95_RS21715		13163	13711	1	548	Rp3 Structural	PHAGE_Pectob_ZF40_NC_019522	putative tail-fiber protein
P. fluorescens SF4c	NZ_JTGH01000018.1	QS95_RS21720		13812	13997	1	185	Rp3 Structural	PHAGE_Vibrio_VP882_NC_009016	hypothetical protein	OG0000010
P. fluorescens SF4c	NZ_JTGH01000018.1	QS95_RS21725		14000	15166	1	1166	Rp3 Structural	PHAGE_Halomo_phiHAP_1_NC_010342	major tail sheath protein	OG0000011
P. fluorescens SF4c	NZ_JTGH01000018.1	QS95_RS21730		15166	15672	1	506	Rp3 Structural	PHAGE_Halomo_phiHAP_1_NC_010342	putative tail tube protein	OG0000012
P. fluorescens SF4c	NZ_JTGH01000018.1	QS95_RS21735		15772	16353	1	581	Rp3 Structural	PHAGE_Halomo_phiHAP_1_NC_010342	hypothetical protein	OG0000013
P. fluorescens SF4c	NZ_JTGH01000018.1	QS95_RS21740		16482	18743	1	2261	Rp3 Structural	PHAGE_Halomo_phiHAP_1_NC_010342	putative tail tape measure
P. fluorescens SF4c	NZ_JTGH01000018.1	QS95_RS21745		18740	19123	1	383	Rp3 Structural	PHAGE_Halomo_phiHAP_1_NC_010342	putative tail protein	OG0000014
P. fluorescens SF4c	NZ_JTGH01000018.1	QS95_RS21750		19116	19328	1	212	Rp3 Structural	PHAGE_Vibrio_VP882_NC_009016	phage tail X	OG0000015
P. fluorescens SF4c	NZ_JTGH01000018.1	QS95_RS21755		19338	20366	1	1028	Rp3 Structural	PHAGE_Halomo_phiHAP_1_NC_010342	tail protein	OG0000016
P. fluorescens SF4c	NZ_JTGH01000018.1	QS95_RS21760		20428	21012	1	584	Rp4 Structural	PHAGE_Salmon_ST64B_NC_004313	hypothetical protein	OG0000018
P. fluorescens SF4c	NZ_JTGH01000018.1	QS95_RS21765		21009	21188	1	179	Rp4 Structural	PHAGE_Salmon_118970_sal3_NC_031940	hypothetical protein	OG0000019
P. fluorescens SF4c	NZ_JTGH01000018.1	QS95_RS21770		21188	22684	1	1496	Rp4 Structural	PHAGE_Salmon_ST64B_NC_004313	Tail Sheath protein	OG0000020
P. fluorescens SF4c	NZ_JTGH01000018.1	QS95_RS21775		22752	23099	1	347	Rp4 Structural	PHAGE_Salmon_ST64B_NC_004313	Tail tube protein	OG0000021
P. fluorescens SF4c	NZ_JTGH01000018.1	QS95_RS21780		23096	23392	1	296	Rp4 Structural	PHAGE_Entero_SfI_NC_027339	putative bacteriophage protein	OG0000022
P. fluorescens SF4c	NZ_JTGH01000018.1	QS95_RS21785		23523	25295	1	1772	Rp4 Structural	PHAGE_Entero_SfI_NC_027339	tail protein	OG0000078
P. fluorescens SF4c	NZ_JTGH01000018.1	QS95_RS21790		25282	26517	1	1235	Rp4 Structural	PHAGE_Shigel_SfIV_NC_022749	tail/DNA circulation protein	OG0000023
P. fluorescens SF4c	NZ_JTGH01000018.1	QS95_RS21795		26521	27558	1	1037	Rp4 Structural	PHAGE_Entero_SfV_NC_003444	tail protein	OG0000024
P. fluorescens SF4c	NZ_JTGH01000018.1	QS95_RS21800		27702	28211	1	509	Rp4 Structural	PHAGE_Salmon_ST64B_NC_004313	putative base plate assembly protein	OG0000025
P. fluorescens SF4c	NZ_JTGH01000018.1	QS95_RS21805		28211	28609	1	398	Rp4 Structural	PHAGE_Salmon_ST64B_NC_004313	putative tail protein	OG0000026
P. fluorescens SF4c	NZ_JTGH01000018.1	QS95_RS21810		28599	29642	1	1043	Rp4 Structural	PHAGE_Entero_SfV_NC_003444	tail protein	OG0000027
P. fluorescens SF4c	NZ_JTGH01000018.1	QS95_RS21815		29630	30229	1	599	Rp4 Structural	PHAGE_Shigel_SfIV_NC_022749	tail protein	OG0000028
P. fluorescens SF4c	NZ_JTGH01000018.1	QS95_RS21820		30244	30975	1	731	Rp4 Structural	PHAGE_Entero_CC31_NC_014662	gp34 long tail fiber, proximal subunit	OG0000000
P. fluorescens SF4c	NZ_JTGH01000018.1	QS95_RS21825		30977	31402	1	425	Rp4 Structural	PHAGE_Pseudo_KPP10_NC_015272	putative tail fiber assembly
P. fluorescens SF4c	NZ_JTGH01000018.1	QS95_RS21830		31458	32552	1	1094	Rp4 Structural	PHAGE_Burkho_KS14_NC_015273	gp18	OG0000033
P. fluorescens SF4c	NZ_JTGH01000018.1	QS95_RS21835		32560	33126	1	566	Rp4 Structural	PROPHAGE_Escher_MG1655	putative tail fiber assembly	OG0000034
P. fluorescens SF4c	NZ_JTGH01000018.1	QS95_RS21840		33149	34072	1	923	Rp4 Structural	N/A	hypothetical protein	OG0000000
P. fluorescens SF4c	NZ_JTGH01000018.1	QS95_RS21845		34072	34539	1	467	Rp4 Structural	PHAGE_Pseudo_phiCTX_NC_003278	hypothetical protein
P. fluorescens SF4c	NZ_JTGH01000018.1	QS95_RS21850		34581	35501	1	920	Rp4 Structural	PHAGE_Burkho_phiE255_NC_009237	gp26	OG0000000
P. fluorescens SF4c	NZ_JTGH01000018.1	QS95_RS21855		35504	35944	1	440	Rp4 Structural	PHAGE_Entero_SfI_NC_027339	putative phage tail fiber protein
P. fluorescens SF4c	NZ_JTGH01000018.1	QS95_RS21860		35974	37176	1	1202	Rp4 Structural	PHAGE_Ralsto_RSB1_NC_011201	putative phage tail fiber protein	OG0000000
P. fluorescens SF4c	NZ_JTGH01000018.1	QS95_RS21865		37188	37430	1	242		PHAGE_Prochl_P_TIM68_NC_028955	hypothetical protein
P. fluorescens SF4c	NZ_JTGH01000018.1	QS95_RS21870		37487	38050	1	563	Endolysin	PHAGE_Pseudo_phiPSA1_NC_024365	glycoside hydrolase family 19 protein	OG0000005
P. fluorescens SF4c	NZ_JTGH01000018.1	QS95_RS21875		38032	38562	1	530	Spanin	PHAGE_Burkho_Bcep22_NC_005262	Rz-like phage lysis protein	OG0000017
P. fluorescens SF4c	NZ_JTGH01000018.1	QS95_RS21880		38631	39131	1	500	CinA	N/A	cinA	OG0000004
P. protegens Pf-5	NC_004129.6	PFL_RS06125		1383370	1385949	-1	2579	MutS	N/A	mutS	OG0000001
P. protegens Pf-5	NC_004129.6	PFL_RS06130		1386136	1386882	1	746	Transcriptional regulator	PHAGE_Pseudo_vB_PaeP_Tr60_Ab31_NC_023575	Putative Cro/CI transcriptional regulator	OG0000002
P. protegens Pf-5	NC_004129.6	PFL_RS06135		1387400	1387750	1	350	Holin	N/A	pyocin R2, holin	OG0000003
P. protegens Pf-5	NC_004129.6	PFL_RS06140		1387849	1388166	1	317	Rp4 Structural	PROPHAGE_Xylell_Temecula1	phage-related tail protein
P. protegens Pf-5	NC_004129.6	PFL_RS06145		1388216	1389352	1	1136	Rp4 Structural	N/A	glycosyl hydrolase	OG0000037
P. protegens Pf-5	NC_004129.6	PFL_RS06150		1389510	1390091	1	581	Rp4 Structural	PHAGE_Entero_SfV_NC_003444	hypothetical protein	OG0000018
P. protegens Pf-5	NC_004129.6	PFL_RS06155		1390088	1390270	1	182	Rp4 Structural	PHAGE_Entero_SfV_NC_003444	hypothetical protein	OG0000019
P. protegens Pf-5	NC_004129.6	PFL_RS06160		1390270	1391766	1	1496	Rp4 Structural	PHAGE_Salmon_ST64B_NC_004313	Tail Sheath protein	OG0000020
P. protegens Pf-5	NC_004129.6	PFL_RS06165		1391833	1392180	1	347	Rp4 Structural	PHAGE_Salmon_ST64B_NC_004313	Tail tube protein	OG0000021
P. protegens Pf-5	NC_004129.6	PFL_RS06170		1392177	1392473	1	296	Rp4 Structural	PHAGE_Entero_SfV_NC_003444	hypothetical protein	OG0000022
P. protegens Pf-5	NC_004129.6	PFL_RS06175		1392604	1394202	1	1598	Rp4 Structural	PHAGE_Shigel_SfII_NC_021857	tail protein
P. protegens Pf-5	NC_004129.6	PFL_RS06180		1394192	1395436	1	1244	Rp4 Structural	PHAGE_Entero_SfV_NC_003444	tail/DNA circulation protein	OG0000023
P. protegens Pf-5	NC_004129.6	PFL_RS06185		1395440	1396480	1	1040	Rp4 Structural	PHAGE_Entero_SfV_NC_003444	tail protein	OG0000024
P. protegens Pf-5	NC_004129.6	PFL_RS06190		1396590	1397096	1	506	Rp4 Structural	PHAGE_Entero_phiP27_NC_003356	putative baseplate assembly protein	OG0000025
P. protegens Pf-5	NC_004129.6	PFL_RS06195		1397099	1397497	1	398	Rp4 Structural	PHAGE_Entero_SfV_NC_003444	tail protein	OG0000026
P. protegens Pf-5	NC_004129.6	PFL_RS06200		1397487	1398527	1	1040	Rp4 Structural	PHAGE_Entero_SfV_NC_003444	tail protein	OG0000027
P. protegens Pf-5	NC_004129.6	PFL_RS06205		1398515	1399114	1	599	Rp4 Structural	PHAGE_Entero_SfV_NC_003444	tail protein	OG0000028
P. protegens Pf-5	NC_004129.6	PFL_RS06210		1399130	1400239	1	1109	Rp4 Structural	PHAGE_Escher_vB_EcoM_ep3_NC_025430	tail protein	OG0000000
P. protegens Pf-5	NC_004129.6	PFL_RS31800		1400425	1400613	1	188			hypothetical protein
P. protegens Pf-5	NC_004129.6	PFL_RS06220		1400664	1401227	1	563	Endolysin	PHAGE_Pseudo_phiPSA1_NC_024365	glycoside hydrolase family 19 protein	OG0000005
P. protegens Pf-5	NC_004129.6	PFL_RS06225		1401335	1401850	1	515		PHAGE_Burkho_KS5_NC_015265	gp32	OG0000038
P. protegens Pf-5	NC_004129.6	PFL_RS31805		1401924	1402109	1	185			translational regulator, Com family
P. protegens Pf-5	NC_004129.6	PFL_RS06230		1402118	1402960	1	842		N/A	putidacin L1 family lectin-like bacteriocin
P. protegens Pf-5	NC_004129.6	PFL_RS06235		1403261	1403761	1	500	CinA	N/A	cinA	OG0000004
P. sp. CMR5c	NZ_CP027705.1	C4K40_RS06085		1339302	1341881	-1	2579	MutS	N/A	mutS	OG0000001
P. sp. CMR5c	NZ_CP027705.1	C4K40_RS06090		1342068	1342811	1	743	Transcriptional regulator	PHAGE_Pseudo_vB_PaeP_Tr60_Ab31_NC_023575	Putative Cro/CI transcriptional regulator	OG0000002
P. sp. CMR5c	NZ_CP027705.1	C4K40_RS06095		1343334	1343684	1	350	Holin	N/A	hypothetical	OG0000003
P. sp. CMR5c	NZ_CP027705.1	C4K40_RS06100		1343732	1344391	1	659	Rp2 Structural	PHAGE_Entero_Arya_NC_031048	hypothetical protein	OG0000042
P. sp. CMR5c	NZ_CP027705.1	C4K40_RS06105		1344388	1344978	1	590	Rp2 Structural	PHAGE_Pseudo_PPpW_3_NC_023006	putative baseplate assembly protein V	OG0000043
P. sp. CMR5c	NZ_CP027705.1	C4K40_RS06110		1345022	1345207	1	185	Rp2 Structural	N/A	hypothetical	OG0000044
P. sp. CMR5c	NZ_CP027705.1	C4K40_RS06115		1345212	1345538	1	326	Rp2 Structural	PHAGE_Vibrio_vB_VpaM_MAR_NC_019722	baseplate assembly protein	OG0000045
P. sp. CMR5c	NZ_CP027705.1	C4K40_RS06120		1345535	1346416	1	881	Rp2 Structural	PHAGE_Pseudo_phiCTX_NC_003278	baseplate assembly protein	OG0000046
P. sp. CMR5c	NZ_CP027705.1	C4K40_RS06125		1346418	1347023	1	605	Rp2 Structural	PHAGE_Escher_pro483_NC_028943	tail fiber protein	OG0000047
P. sp. CMR5c	NZ_CP027705.1	C4K40_1241		1347020	1348855	1	1835	Rp2 Structural	PHAGE_Escher_pro483_NC_028943	tail fiber protein	OG0000048
P. sp. CMR5c	NZ_CP027705.1	C4K40_1242		1349267	1349392	1	125	Rp2 Structural	PHAGE_Pseudo_phiCTX_NC_003278	Phage tail assembly chaperone	OG0000035
P. sp. CMR5c	NZ_CP027705.1	C4K40_RS06140		1349492	1350658	1	1166	Rp2 Structural	PHAGE_Vibrio_vB_VpaM_MAR_NC_019722	tail sheath protein	OG0000049
P. sp. CMR5c	NZ_CP027705.1	C4K40_RS06145		1350671	1351180	1	509	Rp2 Structural	PHAGE_Escher_vB_EcoM_ep3_NC_025430	tail protein	OG0000050
P. sp. CMR5c	NZ_CP027705.1	C4K40_RS06150		1351193	1351498	1	305	Rp2 Structural	PHAGE_Pseudo_PPpW_3_NC_023006	hypothetical protein	OG0000051
P. sp. CMR5c	NZ_CP027705.1	C4K40_RS06155		1351634	1354204	1	2570	Rp2 Structural	PHAGE_Rhizob_vB_RleM_PPF1_NC_025427	tail length tape measure protein	OG0000056
P. sp. CMR5c	NZ_CP027705.1	C4K40_RS06160		1354214	1355059	1	845	Rp2 Structural	PHAGE_Vibrio_vB_VpaM_MAR_NC_019722	putative tail protein	OG0000052
P. sp. CMR5c	NZ_CP027705.1	C4K40_RS06165		1355034	1355240	1	206	Rp2 Structural	PHAGE_Escher_vB_EcoM_ep3_NC_025430	tail component protein	OG0000053
P. sp. CMR5c	NZ_CP027705.1	C4K40_RS06170		1355299	1356342	1	1043	Rp2 Structural	PHAGE_Vibrio_vB_VpaM_MAR_NC_019722	putative tail protein	OG0000036
P. sp. CMR5c	NZ_CP027705.1	C4K40_RS06175		1356430	1357581	1	1151		PHAGE_Geobac_GBK2_NC_023612	Putative glycoside hydrolase	OG0000037
P. sp. CMR5c	NZ_CP027705.1	C4K40_RS06180		1357633	1357824	1	191	F-type Structural	N/A	hypothetical	OG0000057
P. sp. CMR5c	NZ_CP027705.1	C4K40_RS06185		1357916	1358407	1	491	F-type Structural	PHAGE_Pseudo_PMG1_NC_016765	putative major tail protein	OG0000054
P. sp. CMR5c	NZ_CP027705.1	C4K40_RS06190		1358416	1358763	1	347	F-type Structural	N/A	hypothetical	OG0000058
P. sp. CMR5c	NZ_CP027705.1	C4K40_RS06195		1358793	1359047	1	254	F-type Structural	PHAGE_Pseudo_PMG1_NC_016765	hypothetical protein	OG0000059
P. sp. CMR5c	NZ_CP027705.1	C4K40_RS06200		1359105	1360520	1	1415	F-type Structural	PHAGE_Entero_mEp460_NC_019716	tail length tape measure protein	OG0000060
P. sp. CMR5c	NZ_CP027705.1	C4K40_RS06205		1360559	1360897	1	338	F-type Structural	PHAGE_Entero_mEp235_NC_019708	minor tail protein M	OG0000061
P. sp. CMR5c	NZ_CP027705.1	C4K40_RS06210		1360894	1362711	1	1817	F-type Structural	PHAGE_Pseudo_phiPSA1_NC_024365	tail fiber protein
P. sp. CMR5c	NZ_CP027705.1	C4K40_RS06215		1362711	1363097	1	386	F-type Structural	PHAGE_Pseudo_KPP25_NC_024123	hypothetical protein	OG0000062
P. sp. CMR5c	NZ_CP027705.1	C4K40_RS06220		1363393	1365453	1	2060	F-type Structural	N/A	tail fiber protein	OG0000063
P. sp. CMR5c	NZ_CP027705.1	C4K40_RS06225		1365499	1366182	1	683	F-type Structural	PHAGE_Burkho_phi6442_NC_009235	gp18, phage minor tail protein L	OG0000064
P. sp. CMR5c	NZ_CP027705.1	C4K40_RS06230		1366185	1366961	1	776	F-type Structural	PHAGE_Burkho_phiE125_NC_003309	putative tail component protein	OG0000065
P. sp. CMR5c	NZ_CP027705.1	C4K40_RS06235		1367017	1367649	1	632	F-type Structural	PHAGE_Burkho_KS9_NC_013055	tail assembly protein	OG0000066
P. sp. CMR5c	NZ_CP027705.1	C4K40_RS06240		1367714	1368322	1	608	F-type Structural	PHAGE_Cronob_ENT39118_NC_019934	tail assembly protein	OG0000067
P. sp. CMR5c	NZ_CP027705.1	C4K40_RS06245		1368383	1371475	1	3092	F-type Structural	PHAGE_Burkho_KS9_NC_013055	tail tip fiber protein gp19	OG0000068
P. sp. CMR5c	NZ_CP027705.1	C4K40_RS06255		1371759	1372442	1	683		N/A	hypothetical protein
P. sp. CMR5c	NZ_CP027705.1	C4K40_RS06260		1372501	1373085	1	584	Rp4 Structural	PHAGE_Salmon_ST64B_NC_004313	hypothetical protein	OG0000018
P. sp. CMR5c	NZ_CP027705.1	C4K40_RS06265		1373082	1373264	1	182	Rp4 Structural	PHAGE_Salmon_118970_sal3_NC_031940	hypothetical protein	OG0000019
P. sp. CMR5c	NZ_CP027705.1	C4K40_RS06270		1373264	1374760	1	1496	Rp4 Structural	PHAGE_Salmon_ST64B_NC_004313	tail sheath protein	OG0000020
P. sp. CMR5c	NZ_CP027705.1	C4K40_RS06275		1374824	1375171	1	347	Rp4 Structural	PHAGE_Salmon_ST64B_NC_004313	Tail tube protein	OG0000021
P. sp. CMR5c	NZ_CP027705.1	C4K40_RS06280		1375168	1375464	1	296	Rp4 Structural	PHAGE_Entero_SfI_NC_027339	putative bacteriophage protein	OG0000022
P. sp. CMR5c	NZ_CP027705.1	C4K40_RS06285		1375595	1377679	1	2084	Rp4 Structural	PHAGE_Lactoc_ASCC191_NC_017688	tail tape measure	OG0000069
P. sp. CMR5c	NZ_CP027705.1	C4K40_RS06290		1377666	1378904	1	1238	Rp4 Structural	PHAGE_Shigel_SfIV_NC_022749	tail/DNA circulation protein	OG0000023
P. sp. CMR5c	NZ_CP027705.1	C4K40_RS06295		1378908	1379948	1	1040	Rp4 Structural	PHAGE_Entero_SfV_NC_003444	tail protein	OG0000024
P. sp. CMR5c	NZ_CP027705.1	C4K40_RS06300		1380032	1380541	1	509	Rp4 Structural	PHAGE_Salmon_ST64B_NC_004313	putative base plate assembly protein	OG0000025
P. sp. CMR5c	NZ_CP027705.1	C4K40_RS06305		1380541	1380939	1	398	Rp4 Structural	PHAGE_Salmon_ST64B_NC_004313	putative tail protein	OG0000026
P. sp. CMR5c	NZ_CP027705.1	C4K40_RS06310		1380929	1381969	1	1040	Rp4 Structural	PHAGE_Entero_SfV_NC_003444	tail protein	OG0000027
P. sp. CMR5c	NZ_CP027705.1	C4K40_RS06315		1381966	1382556	1	590	Rp4 Structural	PHAGE_Shigel_SfIV_NC_022749	tail protein	OG0000028
P. sp. CMR5c	NZ_CP027705.1	C4K40_1278		1382567	1383505	1	938	Rp4 Structural	PHAGE_Rhizob_vB_RleM_PPF1_NC_025427	hypothetical	OG0000000
P. sp. CMR5c	NZ_CP027705.1	C4K40_RS06325		1383508	1383906	1	398	Rp4 Structural	PHAGE_Pseudo_phiCTX_NC_003278	Phage tail assembly chaperone
P. sp. CMR5c	NZ_CP027705.1	C4K40_RS06330		1383920	1384840	1	920	Rp4 Structural	N/A	hypothetical	OG0000000
P. sp. CMR5c	NZ_CP027705.1	C4K40_RS06335		1384840	1385358	1	518	Rp4 Structural	PHAGE_Pseudo_phiCTX_NC_003278	hypothetical protein	OG0000070
P. sp. CMR5c	NZ_CP027705.1	C4K40_RS06340		1385498	1386427	1	929	Rp4 Structural	PHAGE_Yersin_phiR1_37_NC_016163	putative minor tail protein	OG0000000
P. sp. CMR5c	NZ_CP027705.1	C4K40_RS06345		1386428	1386919	1	491	Rp4 Structural	PHAGE_Shigel_SfII_NC_021857	tail fiber assembly protein	OG0000071
P. sp. CMR5c	NZ_CP027705.1	C4K40_1284		1387023	1387916	1	893	Rp4 Structural	PHAGE_Burkho_phiE255_NC_009237	tail protein gp26	OG0000000
P. sp. CMR5c	NZ_CP027705.1	C4K40_RS06355		1387917	1388414	1	497	Rp4 Structural	PHAGE_Shigel_SfII_NC_021857	tail fiber assembly protein
P. sp. CMR5c	NZ_CP027705.1	C4K40_RS06360		1388427	1388990	1	563	Endolysin	PHAGE_Pseudo_phiPSA1_NC_024365	glycoside hydrolase family 19 protein	OG0000005
P. sp. CMR5c	NZ_CP027705.1	C4K40_RS06365		1389021	1389536	1	515		PHAGE_Burkho_KS5_NC_015265	gp32	OG0000038
P. sp. CMR5c	NZ_CP027705.1	C4K40_RS06370		1389555	1390079	1	524		PHAGE_Halomo_phiHAP_1_NC_010342	hypothetical protein	OG0000072
P. sp. CMR5c	NZ_CP027705.1	C4K40_RS06375		1390083	1390694	1	611	Rp3 Structural	PHAGE_Halomo_phiHAP_1_NC_010342	putative baseplate assembly protein V	OG0000006
P. sp. CMR5c	NZ_CP027705.1	C4K40_RS06380		1390705	1391037	1	332	Rp3 Structural	PHAGE_Halomo_phiHAP_1_NC_010342	putative baseplate assembly protein	OG0000007
P. sp. CMR5c	NZ_CP027705.1	C4K40_RS06385		1391034	1392029	1	995	Rp3 Structural	PHAGE_Halomo_phiHAP_1_NC_010342	baseplate assembly protein	OG0000008
P. sp. CMR5c	NZ_CP027705.1	C4K40_RS06390		1392026	1392760	1	734	Rp3 Structural	PHAGE_Halomo_phiHAP_1_NC_010342	putative tail protein	OG0000009
P. sp. CMR5c	NZ_CP027705.1	C4K40_RS06395		1392757	1393293	1	536	Rp3 Structural	PHAGE_Halomo_phiHAP_1_NC_010342	putative tail protein	OG0000073
P. sp. CMR5c	NZ_CP027705.1	C4K40_RS06400		1393401	1394153	1	752	Rp3 Structural	PHAGE_Vibrio_vB_VpaM_MAR_NC_019722	hypothetical protein
P. sp. CMR5c	NZ_CP027705.1	C4K40_RS06405		1394165	1394401	1	236	Rp3 Structural	PHAGE_Synech_S_CBS4_NC_016766	tail fiber protein
P. sp. CMR5c	NZ_CP027705.1	C4K40_RS06410		1394489	1394692	1	203	Rp3 Structural	PHAGE_Vibrio_VP882_NC_009016	hypothetical protein	OG0000010
P. sp. CMR5c	NZ_CP027705.1	C4K40_RS06415		1394695	1395861	1	1166	Rp3 Structural	PHAGE_Halomo_phiHAP_1_NC_010342	major tail sheath protein	OG0000011
P. sp. CMR5c	NZ_CP027705.1	C4K40_RS06420		1395861	1396367	1	506	Rp3 Structural	PHAGE_Halomo_phiHAP_1_NC_010342	putative tail tube protein	OG0000012
P. sp. CMR5c	NZ_CP027705.1	C4K40_RS06425		1396626	1397195	1	569	Rp3 Structural	PHAGE_Halomo_phiHAP_1_NC_010342	hypothetical protein	OG0000013
P. sp. CMR5c	NZ_CP027705.1	C4K40_1300		1397192	1397317	1	125	Rp3 Structural	N/A	hypothetical	OG0000031
P. sp. CMR5c	NZ_CP027705.1	C4K40_RS06430		1397324	1399822	1	2498	Rp3 Structural	PHAGE_Halomo_phiHAP_1_NC_010342	putative tail tape measure	OG0000074
P. sp. CMR5c	NZ_CP027705.1	C4K40_RS06435		1399822	1400205	1	383	Rp3 Structural	PHAGE_Halomo_phiHAP_1_NC_010342	putative tail protein	OG0000014
P. sp. CMR5c	NZ_CP027705.1	C4K40_RS06440		1400198	1400410	1	212	Rp3 Structural	PHAGE_Vibrio_VP882_NC_009016	phage tail X	OG0000015
P. sp. CMR5c	NZ_CP027705.1	C4K40_RS06445		1400420	1401430	1	1010	Rp3 Structural	PHAGE_Halomo_phiHAP_1_NC_010342	tail protein	OG0000016
P. sp. CMR5c	NZ_CP027705.1	C4K40_RS06455		1401893	1402075	1	182		N/A	hypothetical	OG0000075
P. sp. CMR5c	NZ_CP027705.1	C4K40_RS06460		1402226	1402540	1	314		N/A	hypothetical	OG0000076
P. sp. CMR5c	NZ_CP027705.1	C4K40_RS06465		1402730	1403230	1	500	CinA	N/A	cinA	OG0000004
Pse02			Pseudo2_contig_14_39	41323	41823	-1	500	CinA	N/A	cinA	OG0000004
Pse02			Pseudo2_contig_14_40	41903	42439	-1	536	Spanin	PHAGE_Burkho_DC1_NC_018452	Rz	OG0000017
Pse02			Pseudo2_contig_14_41	42421	42984	-1	563	Endolysin	PHAGE_Pseudo_phiPSA1_NC_024365	glycoside hydrolase family 19 protein	OG0000005
Pse02			Pseudo2_contig_14_42	43045	44058	-1	1013	Rp3 Structural	PHAGE_Halomo_phiHAP_1_NC_010342	tail protein	OG0000016
Pse02			Pseudo2_contig_14_43	44068	44280	-1	212	Rp3 Structural	PHAGE_Vibrio_VP882_NC_009016	phage tail X	OG0000015
Pse02			Pseudo2_contig_14_44	44273	44656	-1	383	Rp3 Structural	PHAGE_Halomo_phiHAP_1_NC_010342	putative tail protein	OG0000014
Pse02			Pseudo2_contig_14_45	44656	46332	-1	1676	Rp3 Structural	N/A	hypothetical
Pse02			Pseudo2_contig_14_46	46461	47045	-1	584	Rp3 Structural	PHAGE_Halomo_phiHAP_1_NC_010342	hypothetical protein	OG0000013
Pse02			Pseudo2_contig_14_47	47210	47716	-1	506	Rp3 Structural	PHAGE_Halomo_phiHAP_1_NC_010342	putative tail tube protein	OG0000012
Pse02			Pseudo2_contig_14_48	47716	48882	-1	1166	Rp3 Structural	PHAGE_Halomo_phiHAP_1_NC_010342	major tail sheath protein	OG0000011
Pse02			Pseudo2_contig_14_49	48885	49094	-1	209	Rp3 Structural	PHAGE_Vibrio_VP882_NC_009016	hypothetical protein	OG0000010
Pse02			Pseudo2_contig_14_50	49197	49577	-1	380	Rp3 Structural	PHAGE_Pseudo_phiCTX_NC_003278	tail fiber assembly-like protein
Pse02			Pseudo2_contig_14_51	49574	51922	-1	2348	Rp3 Structural	PHAGE_Ralsto_RSA1_NC_009382	tail fiber protein gpH	OG0000029
Pse02			Pseudo2_contig_14_52	51923	52558	-1	635	Rp3 Structural	PHAGE_Halomo_phiHAP_1_NC_010342	putative tail protein	OG0000009
Pse02			Pseudo2_contig_14_53	52555	53550	-1	995	Rp3 Structural	PHAGE_Halomo_phiHAP_1_NC_010342	baseplate assembly protein	OG0000008
Pse02			Pseudo2_contig_14_54	53547	53879	-1	332	Rp3 Structural	PHAGE_Halomo_phiHAP_1_NC_010342	putative baseplate assembly protein	OG0000007
Pse02			Pseudo2_contig_14_55	53890	54501	-1	611	Rp3 Structural	PHAGE_Halomo_phiHAP_1_NC_010342	putative baseplate assembly protein V	OG0000006
Pse02			Pseudo2_contig_14_56	54505	55029	-1	524	Rp3 Structural	PHAGE_Halomo_phiHAP_1_NC_010342	hypothetical protein	OG0000030
Pse02			Pseudo2_contig_14_57	55118	55465	-1	347	Holin	N/A	hypothetical	OG0000003
Pse02			Pseudo2_contig_14_58	55630	56049	-1	419		N/A	tail assembly chaperone	OG0000055
Pse02			Pseudo2_contig_14_59	56534	57268	-1	734	Transcriptional regulator	PHAGE_Pseudo_vB_PaeP_Tr60_Ab31_NC_023575	Putative Cro/CI transcriptional regulator	OG0000002
Pse02			Pseudo2_contig_14_60	57470	60049	1	2579	MutS	N/A	mutS	OG0000001
Pse11			Pseudo11_contig_1_463	520040	522784	-1	2744	MutS	N/A	mutS	OG0000001
Pse11			Pseudo11_contig_1_464	522805	523548	1	743	Transcriptional regulator	PHAGE_Pseudo_vB_PaeP_Tr60_Ab31_NC_023575	Putative Cro/CI transcriptional regulator	OG0000002
Pse11			Pseudo11_contig_1_465	524069	524419	1	350	Holin	N/A	pyocin R2, holin	OG0000003
Pse11			Pseudo11_contig_1_466	524605	525126	1	521	Rp2 Structural	PHAGE_Entero_Arya_NC_031048	hypothetical protein	OG0000042
Pse11			Pseudo11_contig_1_467	525123	525713	1	590	Rp2 Structural	PHAGE_Pseudo_PPpW_3_NC_023006	putative baseplate assembly protein V	OG0000043
Pse11			Pseudo11_contig_1_468	525757	525942	1	185	Rp2 Structural	N/A	hypothetical protein	OG0000044
Pse11			Pseudo11_contig_1_469	525947	526273	1	326	Rp2 Structural	PHAGE_Vibrio_vB_VpaM_MAR_NC_019722	baseplate assembly protein	OG0000045
Pse11			Pseudo11_contig_1_470	526270	527151	1	881	Rp2 Structural	PHAGE_Pseudo_phiCTX_NC_003278	baseplate assembly protein	OG0000046
Pse11			Pseudo11_contig_1_471	527153	527758	1	605	Rp2 Structural	PHAGE_Escher_pro483_NC_028943	tail fibers protein	OG0000047
Pse11			Pseudo11_contig_1_472	527755	529317	1	1562	Rp2 Structural	PHAGE_Escher_pro483_NC_028943	tail fiber protein	OG0000048
Pse11			Pseudo11_contig_1_473	529968	531134	1	1166	Rp2 Structural	PHAGE_Vibrio_vB_VpaM_MAR_NC_019722	tail sheath protein	OG0000049
Pse11			Pseudo11_contig_1_474	531147	531656	1	509	Rp2 Structural	PHAGE_Escher_vB_EcoM_ep3_NC_025430	tail protein	OG0000050
Pse11			Pseudo11_contig_1_475	531669	531974	1	305	Rp2 Structural	PHAGE_Escher_vB_EcoM_ECO1230_10_NC_027995	hypothetical protein	OG0000051
Pse11			Pseudo11_contig_1_476	532110	534689	1	2579	Rp2 Structural	PHAGE_Mannhe_vB_MhM_3927AP2_NC_028766	tail length tape measure protein	OG0000056
Pse11			Pseudo11_contig_1_477	534704	535549	1	845	Rp2 Structural	PHAGE_Vibrio_vB_VpaM_MAR_NC_019722	putative tail protein	OG0000052
Pse11			Pseudo11_contig_1_478	535524	535730	1	206	Rp2 Structural	PHAGE_Salmon_SEN5_NC_028701	tail component protein	OG0000053
Pse11			Pseudo11_contig_1_479	535789	536832	1	1043	Rp2 Structural	PHAGE_Vibrio_vB_VpaM_MAR_NC_019722	putative tail protein	OG0000036
Pse11			Pseudo11_contig_1_480	536920	538071	1	1151		N/A	Putative glycoside hydrolase	OG0000037
Pse11			Pseudo11_contig_1_481	538123	538314	1	191	F-type Structural	N/A	hypothetical protein	OG0000057
Pse11			Pseudo11_contig_1_482	538406	538897	1	491	F-type Structural	PHAGE_Pseudo_PMG1_NC_016765	putative major tail protein	OG0000054
Pse11			Pseudo11_contig_1_483	538906	539253	1	347	F-type Structural	N/A	hypothetical protein	OG0000058
Pse11			Pseudo11_contig_1_484	539280	539537	1	257	F-type Structural	PHAGE_Pseudo_PMG1_NC_016765	hypothetical protein	OG0000059
Pse11			Pseudo11_contig_1_485	539595	541010	1	1415	F-type Structural	PHAGE_Entero_mEp460_NC_019716	tail length tape measure protein	OG0000060
Pse11			Pseudo11_contig_1_486	541049	541387	1	338	F-type Structural	PHAGE_Entero_mEp235_NC_019708	minor tail protein M	OG0000061
Pse11			Pseudo11_contig_1_487	541384	543165	1	1781	F-type Structural	PHAGE_Pseudo_phiPSA1_NC_024365	tail fiber protein	OG0000063
Pse11			Pseudo11_contig_1_488	543165	543551	1	386	F-type Structural	PHAGE_Pseudo_vB_PaeS_PM105_NC_028667	hypothetical protein	OG0000062
Pse11			Pseudo11_contig_1_489	543517	543687	1	170	F-type Structural	N/A	hypothetical protein
Pse11			Pseudo11_contig_1_490	543749	544432	1	683	F-type Structural	PHAGE_Burkho_phi6442_NC_009235	gp18, phage minor tail protein L	OG0000064
Pse11			Pseudo11_contig_1_491	544435	545211	1	776	F-type Structural	PHAGE_Burkho_phiE125_NC_003309	putative tail component protein	OG0000065
Pse11			Pseudo11_contig_1_492	545267	545902	1	635	F-type Structural	PHAGE_Cronob_ENT39118_NC_019934	tail assembly protein	OG0000066
Pse11			Pseudo11_contig_1_493	545967	546575	1	608	F-type Structural	PHAGE_Cronob_ENT39118_NC_019934	tail assembly protein	OG0000067
Pse11			Pseudo11_contig_1_494	546636	549731	1	3095	F-type Structural	PHAGE_Burkho_KS9_NC_013055	tail tip fiber protein gp19	OG0000068
Pse11			Pseudo11_contig_1_495	550118	550804	1	686		N/A	hypothetical protein
Pse11			Pseudo11_contig_1_496	551112	551462	1	350	Rp4 Structural	PHAGE_Salmon_ST64B_NC_004313	hypothetical protein	OG0000018
Pse11			Pseudo11_contig_1_497	551459	551641	1	182	Rp4 Structural	PHAGE_Entero_SfV_NC_003444	hypothetical protein	OG0000019
Pse11			Pseudo11_contig_1_498	551641	553137	1	1496	Rp4 Structural	PHAGE_Entero_SfI_NC_027339	tail sheath protein	OG0000020
Pse11			Pseudo11_contig_1_499	553201	553548	1	347	Rp4 Structural	PHAGE_Salmon_ST64B_NC_004313	Tail tube protein	OG0000021
Pse11			Pseudo11_contig_1_500	553545	553841	1	296	Rp4 Structural	PHAGE_Entero_SfI_NC_027339	putative bacteriophage protein	OG0000022
Pse11			Pseudo11_contig_1_501	553972	555933	1	1961	Rp4 Structural	PHAGE_Lactoc_712_NC_008370	tail tape measure	OG0000069
Pse11			Pseudo11_contig_1_502	555920	557158	1	1238	Rp4 Structural	PHAGE_Shigel_SfIV_NC_022749	tail/DNA circulation protein	OG0000023
Pse11			Pseudo11_contig_1_503	557162	558202	1	1040	Rp4 Structural	PHAGE_Entero_SfV_NC_003444	tail protein	OG0000024
Pse11			Pseudo11_contig_1_504	558286	558795	1	509	Rp4 Structural	PHAGE_Salmon_ST64B_NC_004313	putative base plate assembly protein	OG0000025
Pse11			Pseudo11_contig_1_505	558795	559193	1	398	Rp4 Structural	PHAGE_Salmon_ST64B_NC_004313	putative tail protein	OG0000026
Pse11			Pseudo11_contig_1_506	559183	560223	1	1040	Rp4 Structural	PHAGE_Entero_SfV_NC_003444	tail protein	OG0000027
Pse11			Pseudo11_contig_1_507	560211	560810	1	599	Rp4 Structural	PHAGE_Shigel_SfIV_NC_022749	tail protein	OG0000028
Pse11			Pseudo11_contig_1_508	560821	561741	1	920	Rp4 Structural	N/A	hypothetical protein	OG0000000
Pse11			Pseudo11_contig_1_509	561741	562259	1	518	Rp4 Structural	PHAGE_Pseudo_phiCTX_NC_003278	hypothetical protein	OG0000070
Pse11			Pseudo11_contig_1_510	562399	563328	1	929	Rp4 Structural	PHAGE_Yersin_phiR1_37_NC_016163	putative minor tail protein	OG0000000
Pse11			Pseudo11_contig_1_511	563329	563820	1	491	Rp4 Structural	PHAGE_Shigel_SfII_NC_021857	tail fiber assembly protein	OG0000071
Pse11			Pseudo11_contig_1_512	563903	564943	1	1040	Rp4 Structural	PHAGE_Ralsto_RSJ2_NC_028988	putative phage-related tail fiber protein	OG0000000
Pse11			Pseudo11_contig_1_513	564951	565559	1	608	Rp4 Structural	PROPHAGE_Escher_MG1655	Qin prophage
Pse11			Pseudo11_contig_1_514	565572	566135	1	563	Endolysin	PHAGE_Pseudo_phiPSA1_NC_024365	glycoside hydrolase family 19 protein	OG0000005
Pse11			Pseudo11_contig_1_515	566166	566681	1	515		PHAGE_Burkho_KS5_NC_015265	gp32	OG0000038
Pse11			Pseudo11_contig_1_516	566700	567224	1	524		PHAGE_Halomo_phiHAP_1_NC_010342	hypothetical protein	OG0000072
Pse11			Pseudo11_contig_1_517	567228	567839	1	611	Rp3 Structural	PHAGE_Halomo_phiHAP_1_NC_010342	putative baseplate assembly protein V	OG0000006
Pse11			Pseudo11_contig_1_518	567850	568182	1	332	Rp3 Structural	PHAGE_Halomo_phiHAP_1_NC_010342	putative baseplate assembly protein	OG0000007
Pse11			Pseudo11_contig_1_519	568179	569174	1	995	Rp3 Structural	PHAGE_Halomo_phiHAP_1_NC_010342	baseplate assembly protein	OG0000008
Pse11			Pseudo11_contig_1_520	569171	569806	1	635	Rp3 Structural	PHAGE_Halomo_phiHAP_1_NC_010342	putative tail protein	OG0000009
Pse11			Pseudo11_contig_1_521	569807	571363	1	1556	Rp3 Structural	PHAGE_Ralsto_RSA1_NC_009382	tail fiber protein gpH	OG0000029
Pse11			Pseudo11_contig_1_522	571373	571804	1	431	Rp3 Structural	PHAGE_Pseudo_phiCTX_NC_003278	hypothetical protein
Pse11			Pseudo11_contig_1_523	571901	572104	1	203	Rp3 Structural	PHAGE_Vibrio_VP882_NC_009016	hypothetical protein	OG0000010
Pse11			Pseudo11_contig_1_524	572107	573273	1	1166	Rp3 Structural	PHAGE_Halomo_phiHAP_1_NC_010342	major tail sheath protein	OG0000011
Pse11			Pseudo11_contig_1_525	573273	573779	1	506	Rp3 Structural	PHAGE_Halomo_phiHAP_1_NC_010342	putative tail tube protein	OG0000012
Pse11			Pseudo11_contig_1_526	574030	574599	1	569	Rp3 Structural	PHAGE_Halomo_phiHAP_1_NC_010342	hypothetical protein	OG0000013
Pse11			Pseudo11_contig_1_527	574596	574721	1	125	Rp3 Structural	N/A	hypothetical protein	OG0000031
Pse11			Pseudo11_contig_1_528	574728	577064	1	2336	Rp3 Structural	PHAGE_Halomo_phiHAP_1_NC_010342	putative tail tape measure	OG0000074
Pse11			Pseudo11_contig_1_529	577064	577447	1	383	Rp3 Structural	PHAGE_Halomo_phiHAP_1_NC_010342	putative tail protein	OG0000014
Pse11			Pseudo11_contig_1_530	577440	577652	1	212	Rp3 Structural	PHAGE_Vibrio_VP882_NC_009016	phage tail X	OG0000015
Pse11			Pseudo11_contig_1_531	577662	578672	1	1010	Rp3 Structural	PHAGE_Halomo_phiHAP_1_NC_010342	tail protein	OG0000016
Pse11			Pseudo11_contig_1_532	579127	579309	1	182		N/A	hypothetical protein	OG0000075
Pse11			Pseudo11_contig_1_533	579460	579774	1	314		N/A	hypothetical protein	OG0000076
Pse11			Pseudo11_contig_1_534	579964	580464	1	500	CinA	N/A	cinA	OG0000004
Pse08			Pseudo8_contig_1_1346	1536369	1538948	-1	2579	MutS	N/A	mutS	OG0000001
Pse08			Pseudo8_contig_1_1347	1539148	1539882	1	734	Transcriptional regulator	PHAGE_Pseudo_vB_PaeP_Tr60_Ab31_NC_023575	Putative Cro/CI transcriptional regulator	OG0000002
Pse08			Pseudo8_contig_1_1348	1540404	1540754	1	350	Holin	N/A	hypothetical	OG0000003
Pse08			Pseudo8_contig_1_1349	1540784	1541308	1	524	Rp3 Structural	PHAGE_Halomo_phiHAP_1_NC_010342	hypothetical protein	OG0000030
Pse08			Pseudo8_contig_1_1350	1541312	1541923	1	611	Rp3 Structural	PHAGE_Halomo_phiHAP_1_NC_010342	putative baseplate assembly protein V	OG0000006
Pse08			Pseudo8_contig_1_1351	1541936	1542268	1	332	Rp3 Structural	PHAGE_Halomo_phiHAP_1_NC_010342	putative baseplate assembly protein	OG0000007
Pse08			Pseudo8_contig_1_1352	1542265	1543260	1	995	Rp3 Structural	PHAGE_Halomo_phiHAP_1_NC_010342	baseplate assembly protein	OG0000008
Pse08			Pseudo8_contig_1_1353	1543257	1543901	1	644	Rp3 Structural	PHAGE_Halomo_phiHAP_1_NC_010342	putative tail protein	OG0000009
Pse08			Pseudo8_contig_1_1354	1543894	1545648	1	1754	Rp3 Structural	PHAGE_Ralsto_RSA1_NC_009382	tail fiber protein gpH	OG0000029
Pse08			Pseudo8_contig_1_1355	1545878	1546126	1	248	Rp3 Structural	PHAGE_Pseudo_phiCTX_NC_003278	putative tail protein
Pse08			Pseudo8_contig_1_1356	1546227	1546436	1	209	Rp3 Structural	PHAGE_Vibrio_VP882_NC_009016	hypothetical protein	OG0000010
Pse08			Pseudo8_contig_1_1357	1546439	1547605	1	1166	Rp3 Structural	PHAGE_Halomo_phiHAP_1_NC_010342	major tail sheath protein	OG0000011
Pse08			Pseudo8_contig_1_1358	1547605	1548111	1	506	Rp3 Structural	PHAGE_Halomo_phiHAP_1_NC_010342	putative tail tube protein	OG0000012
Pse08			Pseudo8_contig_1_1359	1548265	1548849	1	584	Rp3 Structural	PHAGE_Halomo_phiHAP_1_NC_010342	hypothetical protein	OG0000013
Pse08			Pseudo8_contig_1_1360	1548846	1548971	1	125	Rp3 Structural	N/A	hypothetical protein	OG0000031
Pse08			Pseudo8_contig_1_1361	1548978	1551074	1	2096	Rp3 Structural	PHAGE_Halomo_phiHAP_1_NC_010342	putative tail tape measure
Pse08			Pseudo8_contig_1_1362	1551074	1551457	1	383	Rp3 Structural	PHAGE_Halomo_phiHAP_1_NC_010342	putative tail protein	OG0000014
Pse08			Pseudo8_contig_1_1363	1551450	1551662	1	212	Rp3 Structural	PHAGE_Vibrio_VP882_NC_009016	phage tail X	OG0000015
Pse08			Pseudo8_contig_1_1364	1551672	1552688	1	1016	Rp3 Structural	PHAGE_Halomo_phiHAP_1_NC_010342	tail protein	OG0000016
Pse08			Pseudo8_contig_1_1365	1552838	1553401	1	563	Endolysin	PHAGE_Pseudo_phiPSA1_NC_024365	glycoside hydrolase family 19 protein	OG0000005
Pse08			Pseudo8_contig_1_1366	1553383	1553898	1	515	Spanin	PHAGE_Pseudo_PS_1_NC_029066	lysozyme	OG0000017
Pse08			Pseudo8_contig_1_1367	1553979	1554479	1	500	CinA	N/A	cinA	OG0000004
Pse12			Pseudo12_contig_3_475	539898	542477	-1	2579	MutS	N/A	mutS	OG0000001
Pse12			Pseudo12_contig_3_476	542673	543410	1	737	Transcriptional regulator	PHAGE_Pseudo_vB_PaeP_Tr60_Ab31_NC_023575	Putative Cro/CI transcriptional regulator	OG0000002
Pse12			Pseudo12_contig_3_477	543928	544278	1	350	Holin	N/A	hypothetical	OG0000003
Pse12			Pseudo12_contig_3_478	544366	544887	1	521	Rp2 Structural	PHAGE_Entero_Arya_NC_031048	hypothetical protein	OG0000042
Pse12			Pseudo12_contig_3_479	544884	545474	1	590	Rp2 Structural	PHAGE_Pseudo_PPpW_3_NC_023006	putative baseplate assembly protein V	OG0000043
Pse12			Pseudo12_contig_3_480	545568	545771	1	203	Rp2 Structural	N/A	hypothetical	OG0000044
Pse12			Pseudo12_contig_3_481	545776	546102	1	326	Rp2 Structural	PHAGE_Vibrio_vB_VpaM_MAR_NC_019722	baseplate assembly protein	OG0000045
Pse12			Pseudo12_contig_3_482	546099	546980	1	881	Rp2 Structural	PHAGE_Pseudo_phiCTX_NC_003278	baseplate assembly protein	OG0000046
Pse12			Pseudo12_contig_3_483	546982	547587	1	605	Rp2 Structural	PHAGE_Escher_pro483_NC_028943	tail fibers protein	OG0000047
Pse12			Pseudo12_contig_3_484	547584	549530	1	1946	Rp2 Structural	PHAGE_Ralsto_RSA1_NC_009382	tail fiber protein gpH	OG0000048
Pse12			Pseudo12_contig_3_485	549628	549975	1	347	Rp2 Structural	PHAGE_Pseudo_phiCTX_NC_003278	hypothetical protein	OG0000080
Pse12			Pseudo12_contig_3_486	550077	551243	1	1166	Rp2 Structural	PHAGE_Vibrio_vB_VpaM_MAR_NC_019722	tail sheath protein	OG0000049
Pse12			Pseudo12_contig_3_487	551256	551765	1	509	Rp2 Structural	PHAGE_Escher_vB_EcoM_ep3_NC_025430	tail protein	OG0000050
Pse12			Pseudo12_contig_3_488	551775	552080	1	305	Rp2 Structural	PHAGE_Pseudo_PPpW_3_NC_023006	hypothetical protein	OG0000051
Pse12			Pseudo12_contig_3_489	552222	554768	1	2546	Rp2 Structural	PHAGE_Rhizob_vB_RleM_PPF1_NC_025427	tail tape measure protein
Pse12			Pseudo12_contig_3_490	554778	555623	1	845	Rp2 Structural	PHAGE_Vibrio_vB_VpaM_MAR_NC_019722	putative tail protein	OG0000052
Pse12			Pseudo12_contig_3_491	555598	555804	1	206	Rp2 Structural	PHAGE_Salmon_SEN5_NC_028701	tail component protein	OG0000053
Pse12			Pseudo12_contig_3_492	555866	556903	1	1037	Rp2 Structural	PHAGE_Vibrio_vB_VpaM_MAR_NC_019722	putative tail protein	OG0000036
Pse12			Pseudo12_contig_3_493	556953	558089	1	1136		N/A	hypothetical	OG0000037
Pse12			Pseudo12_contig_3_494	558247	558828	1	581	Rp4 Structural	PHAGE_Entero_SfV_NC_003444	hypothetical protein	OG0000018
Pse12			Pseudo12_contig_3_495	558825	559007	1	182	Rp4 Structural	PHAGE_Entero_SfV_NC_003444	hypothetical protein	OG0000019
Pse12			Pseudo12_contig_3_496	559007	560503	1	1496	Rp4 Structural	PHAGE_Salmon_ST64B_NC_004313	Tail Sheath protein	OG0000020
Pse12			Pseudo12_contig_3_497	560570	560917	1	347	Rp4 Structural	PHAGE_Salmon_ST64B_NC_004313	Tail tube protein	OG0000021
Pse12			Pseudo12_contig_3_498	560914	561210	1	296	Rp4 Structural	PHAGE_Entero_SfV_NC_003444	hypothetical protein	OG0000022
Pse12			Pseudo12_contig_3_499	561341	562876	1	1535	Rp4 Structural	PHAGE_Entero_SfV_NC_003444	tail protein
Pse12			Pseudo12_contig_3_500	562866	564110	1	1244	Rp4 Structural	PHAGE_Entero_SfV_NC_003444	tail/DNA circulation protein	OG0000023
Pse12			Pseudo12_contig_3_501	564114	565154	1	1040	Rp4 Structural	PHAGE_Entero_SfV_NC_003444	tail protein	OG0000024
Pse12			Pseudo12_contig_3_502	565264	565770	1	506	Rp4 Structural	PHAGE_Entero_phiP27_NC_003356	putative baseplate assembly protein	OG0000025
Pse12			Pseudo12_contig_3_503	565773	566171	1	398	Rp4 Structural	PHAGE_Entero_SfV_NC_003444	tail protein	OG0000026
Pse12			Pseudo12_contig_3_504	566161	567201	1	1040	Rp4 Structural	PHAGE_Entero_SfV_NC_003444	tail protein	OG0000027
Pse12			Pseudo12_contig_3_505	567189	567788	1	599	Rp4 Structural	PHAGE_Entero_SfV_NC_003444	tail protein	OG0000028
Pse12			Pseudo12_contig_3_506	567804	569429	1	1625	Rp4 Structural	PHAGE_Escher_vB_EcoM_ep3_NC_025430	tail protein	OG0000000
Pse12			Pseudo12_contig_3_507	569842	570405	1	563	Endolysin	PHAGE_Pseudo_phiPSA1_NC_024365	glycoside hydrolase family 19 protein	OG0000005
Pse12			Pseudo12_contig_3_508	570481	570996	1	515		PHAGE_Burkho_KS5_NC_015265	gp32	OG0000038
Pse12			Pseudo12_contig_3_509	571266	571433	1	167		N/A	hypothetical
Pse12			Pseudo12_contig_3_510	572077	572577	1	500	CinA	N/A	cinA	OG0000004
Pse09			Pseudo9_contig_5_348	374850	377414	-1	2564	MutS	N/A	mutS	OG0000001
Pse09			Pseudo9_contig_5_349	377468	378445	-1	977	Prophage element	PHAGE_Salmon_118970_sal3_NC_031940	hypothetical protein
Pse09			Pseudo9_contig_5_350	378458	378652	-1	194	Prophage element	PHAGE_Pseudo_F10_NC_007805	hypothetical protein
Pse09			Pseudo9_contig_5_351	378689	379072	-1	383	Prophage element	N/A	hypothetical protein
Pse09			Pseudo9_contig_5_352	379123	380331	-1	1208	Prophage element	PHAGE_Salmon_9NA_NC_025443	putative DNA methylase
Pse09			Pseudo9_contig_5_353	380381	380569	-1	188	Prophage element	N/A	hypothetical protein
Pse09			Pseudo9_contig_5_354	380566	381132	-1	566	Prophage element	PHAGE_Pseudo_KPP12_NC_019935	hypothetical protein
Pse09			Pseudo9_contig_5_355	381129	381257	-1	128	Prophage element	N/A	hypothetical protein
Pse09			Pseudo9_contig_5_356	381197	381607	-1	410	Prophage element	N/A	hypothetical protein
Pse09			Pseudo9_contig_5_357	381604	382053	-1	449	Prophage element	PHAGE_Pseudo_phiPSA1_NC_024365	hypothetical protein
Pse09			Pseudo9_contig_5_358	382144	382482	-1	338	Prophage element	PHAGE_Escher_vB_EcoM_ECO1230_10_NC_027995	conserved phage protein
Pse09			Pseudo9_contig_5_359	382494	383009	-1	515	Prophage element	PHAGE_Burkho_BcepNazgul_NC_005091	hypothetical protein
Pse09			Pseudo9_contig_5_360	383006	383647	-1	641	Prophage element	PHAGE_Salmon_SSU5_NC_018843	hypothetical protein
Pse09			Pseudo9_contig_5_361	383689	385494	-1	1805	Prophage element	PHAGE_Pseudo_YMC11/07/P54_PAE_BP_NC_030909	hypothetical protein
Pse09			Pseudo9_contig_5_362	385546	386202	1	656	Prophage element	N/A	hypothetical protein
Pse09			Pseudo9_contig_5_363	386221	386529	-1	308	Prophage element	PHAGE_Pseudo_MD8_NC_031091	hypothetical protein
Pse09			Pseudo9_contig_5_364	386611	386919	-1	308	Prophage element	N/A	hypothetical protein
Pse09			Pseudo9_contig_5_365	386916	387206	-1	290	Prophage element	PHAGE_Pseudo_phi2_NC_030931	hypothetical protein
Pse09			Pseudo9_contig_5_366	387518	387679	-1	161	Prophage element	N/A	hypothetical protein
Pse09			Pseudo9_contig_5_367	388136	388447	1	311	Prophage element	PHAGE_Pseudo_YMC11/07/P54_PAE_BP_NC_030909	hypothetical protein
Pse09			Pseudo9_contig_5_368	388485	389378	-1	893	Prophage element	PHAGE_Entero_phi80_NC_021190	protein 40A (acetate kinase superfamily domain)
Pse09			Pseudo9_contig_5_369	389462	390292	-1	830	Prophage element	PHAGE_Pseudo_phi2_NC_030931	hypothetical protein
Pse09			Pseudo9_contig_5_370	390364	390573	1	209	Prophage element	PHAGE_Pseudo_MD8_NC_031091	hypothetical protein
Pse09			Pseudo9_contig_5_371	390640	391062	1	422	Prophage element	PHAGE_Psychr_Psymv2_NC_023734	regulatory cII-like protein
Pse09			Pseudo9_contig_5_372	391132	391833	1	701	Prophage element	PHAGE_Pseudo_phi2_NC_030931	hypothetical protein
Pse09			Pseudo9_contig_5_373	391845	392630	1	785	Prophage element	PHAGE_Burkho_phi1026b_NC_005284	gp71
Pse09			Pseudo9_contig_5_374	392627	393328	1	701	Prophage element	PHAGE_Pseudo_phi2_NC_030931	hypothetical protein
Pse09			Pseudo9_contig_5_375	393521	393823	1	302	Prophage element	PHAGE_Pseudo_F116_NC_006552	hypothetical protein
Pse09			Pseudo9_contig_5_376	393930	394361	1	431	Prophage element	PHAGE_Psychr_pOW20_A_NC_020841	hypothetical protein
Pse09			Pseudo9_contig_5_377	394358	394618	1	260	Prophage element	PHAGE_Pseudo_JBD44_NC_030929	hypothetical protein
Pse09			Pseudo9_contig_5_378	394615	395895	1	1280	Prophage element	PHAGE_Vibrio_X29_NC_024369	integrase
Pse09			Pseudo9_contig_5_379	395898	396212	1	314	Prophage element	PHAGE_Pseudo_MD8_NC_031091	recombination endonuclease subunit
Pse09			Pseudo9_contig_5_380	396216	396902	1	686	Prophage element	PHAGE_Pseudo_phi2_NC_030931	hypothetical protein
Pse09			Pseudo9_contig_5_381	397263	397583	1	320	Prophage element	N/A	hypothetical protein
Pse09			Pseudo9_contig_5_382	397580	397807	1	227	Prophage element	N/A	hypothetical protein
Pse09			Pseudo9_contig_5_383	397804	397998	1	194	Prophage element	N/A	hypothetical protein
Pse09			Pseudo9_contig_5_384	398057	398338	1	281	Prophage element	PHAGE_Caulob_magneto_NC_019407	hypothetical protein
Pse09			Pseudo9_contig_5_385	398486	398698	1	212	Prophage element	N/A	hypothetical protein
Pse09			Pseudo9_contig_5_386	398759	398947	1	188	Prophage element	PHAGE_Pseudo_PMG1_NC_016765	hypothetical protein
Pse09			Pseudo9_contig_5_387	398938	399345	1	407	Prophage element	PHAGE_Bacill_phi105_NC_004167	hypothetical protein
Pse09			Pseudo9_contig_5_388	399519	400004	1	485	Prophage element	PHAGE_Burkho_phi1026b_NC_005284	gp1
Pse09			Pseudo9_contig_5_389	400004	401731	1	1727	Prophage element	PHAGE_Burkho_phi1026b_NC_005284	gp2
Pse09			Pseudo9_contig_5_390	401739	401903	1	164	Prophage element	PHAGE_Pseudo_PMG1_NC_016765	hypothetical protein
Pse09			Pseudo9_contig_8_359	437951	438325	-1	374	Prophage element	N/A	hypothetical protein
Pse09			Pseudo9_contig_8_358	437613	437951	-1	338	Prophage element	N/A	hypothetical protein
Pse09			Pseudo9_contig_8_357	437135	437623	-1	488	Prophage element	N/A	hypothetical protein
Pse09			Pseudo9_contig_8_356	436767	437135	-1	368	Prophage element	N/A	hypothetical protein
Pse09			Pseudo9_contig_8_355	435975	436703	-1	728	Prophage element	N/A	hypothetical protein	OG0000054
Pse09			Pseudo9_contig_8_354	435540	435965	-1	425	Prophage element	N/A	hypothetical protein
Pse09			Pseudo9_contig_8_353	435331	435543	-1	212	Prophage element	N/A	hypothetical protein
Pse09			Pseudo9_contig_8_352	432706	435270	-1	2564	Prophage element	N/A	hypothetical protein
Pse09			Pseudo9_contig_8_351	432257	432709	-1	452	Prophage element	N/A	hypothetical protein
Pse09			Pseudo9_contig_8_350	431775	432260	-1	485	Prophage element	N/A	hypothetical protein
Pse09			Pseudo9_contig_8_349	431365	431772	-1	407	Prophage element	N/A	hypothetical protein
Pse09			Pseudo9_contig_8_348	428670	431393	-1	2723	Prophage element	N/A	hypothetical protein
Pse09			Pseudo9_contig_8_347	426452	428611	-1	2159	Prophage element	N/A	hypothetical protein
Pse09			Pseudo9_contig_8_346	425040	426401	-1	1361	Prophage element	N/A	hypothetical protein
Pse09			Pseudo9_contig_8_345	424556	424981	-1	425	Prophage element	PHAGE_Pseudo_PAJU2_NC_011373	putative endolysin
Pse09			Pseudo9_contig_8_344	424151	424540	1	389	Prophage element	N/A	hypothetical protein
Pse09			Pseudo9_contig_8_343	422701	423435	-1	734	Transcriptional regulator	PHAGE_Pseudo_vB_PaeP_Tr60_Ab31_NC_023575	Putative Cro/CI transcriptional regulator	OG0000002
Pse09			Pseudo9_contig_8_342	421795	422103	-1	308		N/A	hypothetical	OG0000055
Pse09			Pseudo9_contig_8_341	421252	421662	-1	410		PHAGE_Escher_phAPEC8_NC_020079	putative tail fiber assembly protein
Pse09			Pseudo9_contig_8_340	420768	421118	-1	350	Holin	N/A	pyocin R2, holin	OG0000003
Pse09			Pseudo9_contig_8_339	420209	420721	-1	512	Rp3 Structural	PHAGE_Halomo_phiHAP_1_NC_010342	hypothetical protein	OG0000030
Pse09			Pseudo9_contig_8_338	419594	420205	-1	611	Rp3 Structural	PHAGE_Halomo_phiHAP_1_NC_010342	putative baseplate assembly protein V	OG0000006
Pse09			Pseudo9_contig_8_337	419251	419583	-1	332	Rp3 Structural	PHAGE_Halomo_phiHAP_1_NC_010342	putative baseplate assembly protein	OG0000007
Pse09			Pseudo9_contig_8_336	418259	419254	-1	995	Rp3 Structural	PHAGE_Halomo_phiHAP_1_NC_010342	baseplate assembly protein	OG0000008
Pse09			Pseudo9_contig_8_335	417627	418262	-1	635	Rp3 Structural	PHAGE_Halomo_phiHAP_1_NC_010342	putative tail protein	OG0000009
Pse09			Pseudo9_contig_8_334	415674	417626	-1	1952	Rp3 Structural	PHAGE_Ralsto_RSA1_NC_009382	tail fiber protein gpH	OG0000029
Pse09			Pseudo9_contig_8_333	415236	415661	-1	425	Rp3 Structural	PHAGE_Shigel_SfII_NC_021857	tail fiber assembly protein
Pse09			Pseudo9_contig_8_332	414958	415143	-1	185	Rp3 Structural	PHAGE_Vibrio_VP882_NC_009016	hypothetical protein	OG0000010
Pse09			Pseudo9_contig_8_331	413789	414955	-1	1166	Rp3 Structural	PHAGE_Halomo_phiHAP_1_NC_010342	major tail sheath protein	OG0000011
Pse09			Pseudo9_contig_8_330	413283	413789	-1	506	Rp3 Structural	PHAGE_Halomo_phiHAP_1_NC_010342	putative tail tube protein	OG0000012
Pse09			Pseudo9_contig_8_329	412533	413111	-1	578	Rp3 Structural	PHAGE_Halomo_phiHAP_1_NC_010342	hypothetical protein	OG0000013
Pse09			Pseudo9_contig_8_328	410254	412404	-1	2150	Rp3 Structural	PHAGE_Halomo_phiHAP_1_NC_010342	putative tail tape measure
Pse09			Pseudo9_contig_8_327	409871	410254	-1	383	Rp3 Structural	PHAGE_Halomo_phiHAP_1_NC_010342	putative tail protein	OG0000014
Pse09			Pseudo9_contig_8_326	409666	409878	-1	212	Rp3 Structural	PHAGE_Vibrio_VP882_NC_009016	phage tail X	OG0000015
Pse09			Pseudo9_contig_8_325	408640	409656	-1	1016	Rp3 Structural	PHAGE_Halomo_phiHAP_1_NC_010342	tail protein	OG0000016
Pse09			Pseudo9_contig_8_324	408002	408565	-1	563	Endolysin	PHAGE_Pseudo_phiPSA1_NC_024365	glycoside hydrolase family 19 protein	OG0000005
Pse09			Pseudo9_contig_8_323	407484	408020	-1	536	Spanin	PHAGE_Burkho_DC1_NC_018452	Rz	OG0000017
Pse09			Pseudo9_contig_8_322	406903	407403	-1	500	CinA	N/A	cinA	OG0000004
Pse10			Pseudo10_contig_2_372	398595	399095	-1	500	CinA	N/A	cinA	OG0000004
Pse10			Pseudo10_contig_2_373	399177	399701	-1	524	Spanin	PHAGE_Pseudo_PS_1_NC_029066	lysozyme	OG0000017
Pse10			Pseudo10_contig_2_374	399665	400222	-1	557	Endolysin	PHAGE_Salmon_PVP_SE1_NC_016071	lysozyme	OG0000005
Pse10			Pseudo10_contig_2_375	400245	401255	-1	1010	Rp3 Structural	PHAGE_Halomo_phiHAP_1_NC_010342	tail protein	OG0000016
Pse10			Pseudo10_contig_2_376	401268	401480	-1	212	Rp3 Structural	PHAGE_Vibrio_VP882_NC_009016	phage tail X	OG0000015
Pse10			Pseudo10_contig_2_377	401473	401856	-1	383	Rp3 Structural	PHAGE_Halomo_phiHAP_1_NC_010342	putative tail protein	OG0000014
Pse10			Pseudo10_contig_2_378	401856	403040	-1	1184	Rp3 Structural	PHAGE_Vibrio_VP882_NC_009016	phage-related tail protein
Pse10			Pseudo10_contig_2_379	403047	403172	-1	125	Rp3 Structural	N/A	hypothetical	OG0000031
Pse10			Pseudo10_contig_2_380	403169	403741	-1	572	Rp3 Structural	PHAGE_Halomo_phiHAP_1_NC_010342	hypothetical protein	OG0000013
Pse10			Pseudo10_contig_2_381	403793	404299	-1	506	Rp3 Structural	PHAGE_Halomo_phiHAP_1_NC_010342	putative tail tube protein	OG0000012
Pse10			Pseudo10_contig_2_382	404299	405465	-1	1166	Rp3 Structural	PHAGE_Halomo_phiHAP_1_NC_010342	major tail sheath protein	OG0000011
Pse10			Pseudo10_contig_2_383	405468	405662	-1	194	Rp3 Structural	PHAGE_Vibrio_VP882_NC_009016	hypothetical protein	OG0000010
Pse10			Pseudo10_contig_2_384	405728	406156	-1	428	Rp3 Structural	PHAGE_Entero_SfI_NC_027339	putative phage tail fiber protein
Pse10			Pseudo10_contig_2_385	406166	407653	-1	1487	Rp3 Structural	PROPHAGE_Salmon_Ty2	variable tail fiber protein	OG0000029
Pse10			Pseudo10_contig_2_386	407654	408283	-1	629	Rp3 Structural	PHAGE_Halomo_phiHAP_1_NC_010342	putative tail protein	OG0000009
Pse10			Pseudo10_contig_2_387	408280	409275	-1	995	Rp3 Structural	PHAGE_Halomo_phiHAP_1_NC_010342	baseplate assembly protein	OG0000008
Pse10			Pseudo10_contig_2_388	409272	409604	-1	332	Rp3 Structural	PHAGE_Halomo_phiHAP_1_NC_010342	putative baseplate assembly protein	OG0000007
Pse10			Pseudo10_contig_2_389	409614	410225	-1	611	Rp3 Structural	PHAGE_Halomo_phiHAP_1_NC_010342	putative baseplate assembly protein V	OG0000006
Pse10			Pseudo10_contig_2_390	410229	410744	-1	515		PHAGE_Halomo_phiHAP_1_NC_010342	hypothetical protein	OG0000079
Pse10			Pseudo10_contig_2_391	410765	411109	-1	344	Holin	N/A	hypothetical	OG0000003
Pse10			Pseudo10_contig_2_392	411820	412554	-1	734	Transcriptional regulator	PHAGE_Pseudo_vB_PaeP_Tr60_Ab31_NC_023575	Putative Cro/CI transcriptional regulator	OG0000002
Pse10			Pseudo10_contig_2_393	412752	415343	1	2591	MutS	N/A	mutS	OG0000001

## Sheet: Table S3
Table S3. Tailocin gene orthogroups across Pseudomonas strains.
Orthogroup	P. protegens Pf-5	P. fluorescens Q8r1-96	Pse01	Pse12	P. sp. CMR5c	Pse11	Pse04	Pse06	Pse05	Pse03	P. chlororaphis 30-84	P. fluorescens SF4c	P. fluorescens SBW25	Pse02	Pse08	Pse09	Pse10	Pse13
OG0000000	PFL_1226	PflQ8_1143	Pseudo1_contig_1_3791, Pseudo1_contig_1_3793, Pseudo1_contig_1_3795, Pseudo1_contig_1_3797	Pseudo12_contig_3_506	C4K40_1278, C4K40_1280, C4K40_1282, C4K40_1284	Pseudo11_contig_1_508, Pseudo11_contig_1_510, Pseudo11_contig_1_512	Pseudo4_contig_3_1026, Pseudo4_contig_3_1030	Pseudo6_contig_3_722	Pseudo5_contig_2_303, Pseudo5_contig_2_305, Pseudo5_contig_2_307	Pseudo3_contig_1_1127	Pchl3084_1225, Pchl3084_1227, Pchl3084_1229	QS95_21835, QS95_21855, QS95_21865, QS95_21875
OG0000001	PFL_1209	PflQ8_1123	Pseudo1_contig_1_3812, Pseudo1_contig_1_3813	Pseudo12_contig_3_475	C4K40_1232	Pseudo11_contig_1_463	Pseudo4_contig_3_992	Pseudo6_contig_3_756	Pseudo5_contig_2_271	Pseudo3_contig_1_1095	Pchl3084_1192	QS95_21670	PFLU1164	Pseudo2_contig_14_60	Pseudo8_contig_1_1346	Pseudo9_contig_5_348	Pseudo10_contig_2_393	Pseudo13_contig_1_1807
OG0000002	PFL_1210	PflQ8_1125	Pseudo1_contig_1_3811	Pseudo12_contig_3_476	C4K40_1233	Pseudo11_contig_1_464	Pseudo4_contig_3_994	Pseudo6_contig_3_753	Pseudo5_contig_2_273	Pseudo3_contig_1_1096	Pchl3084_1193	QS95_21675	PFLU1167	Pseudo2_contig_14_59	Pseudo8_contig_1_1347	Pseudo9_contig_8_343	Pseudo10_contig_2_392	Pseudo13_contig_1_1806
OG0000003	PFL_1211	PflQ8_1128	Pseudo1_contig_1_3810	Pseudo12_contig_3_477	C4K40_1234	Pseudo11_contig_1_465	Pseudo4_contig_3_998	Pseudo6_contig_3_751	Pseudo5_contig_2_275	Pseudo3_contig_1_1097	Pchl3084_1194	QS95_21690	PFLU1169	Pseudo2_contig_14_57	Pseudo8_contig_1_1348	Pseudo9_contig_8_340	Pseudo10_contig_2_391	Pseudo13_contig_1_1805
OG0000004	PFL_1230	PflQ8_1151	Pseudo1_contig_1_3787	Pseudo12_contig_3_510	C4K40_1307	Pseudo11_contig_1_534	Pseudo4_contig_3_1035	Pseudo6_contig_3_716	Pseudo5_contig_2_311	Pseudo3_contig_1_1130	Pchl3084_1233	QS95_21895	PFLU1188	Pseudo2_contig_14_39	Pseudo8_contig_1_1367	Pseudo9_contig_8_322	Pseudo10_contig_2_372	Pseudo13_contig_1_1804
OG0000005	PFL_1227	PflQ8_1149	Pseudo1_contig_1_3789	Pseudo12_contig_3_507	C4K40_1286	Pseudo11_contig_1_514	Pseudo4_contig_3_1033	Pseudo6_contig_3_718	Pseudo5_contig_2_309	Pseudo3_contig_1_1128	Pchl3084_1231	QS95_21885	PFLU1186	Pseudo2_contig_14_41	Pseudo8_contig_1_1365	Pseudo9_contig_8_324	Pseudo10_contig_2_374
OG0000006					C4K40_1289	Pseudo11_contig_1_517	Pseudo4_contig_3_1000	Pseudo6_contig_3_749	Pseudo5_contig_2_277	Pseudo3_contig_1_1100	Pchl3084_1198	QS95_21700	PFLU1171	Pseudo2_contig_14_55	Pseudo8_contig_1_1350	Pseudo9_contig_8_338	Pseudo10_contig_2_389
OG0000007					C4K40_1290	Pseudo11_contig_1_518	Pseudo4_contig_3_1001	Pseudo6_contig_3_748	Pseudo5_contig_2_278	Pseudo3_contig_1_1101	Pchl3084_1199	QS95_21705	PFLU1172	Pseudo2_contig_14_54	Pseudo8_contig_1_1351	Pseudo9_contig_8_337	Pseudo10_contig_2_388
OG0000008					C4K40_1291	Pseudo11_contig_1_519	Pseudo4_contig_3_1002	Pseudo6_contig_3_747	Pseudo5_contig_2_279	Pseudo3_contig_1_1102	Pchl3084_1200	QS95_21710	PFLU1173	Pseudo2_contig_14_53	Pseudo8_contig_1_1352	Pseudo9_contig_8_336	Pseudo10_contig_2_387
OG0000009					C4K40_1292	Pseudo11_contig_1_520	Pseudo4_contig_3_1003	Pseudo6_contig_3_746	Pseudo5_contig_2_280	Pseudo3_contig_1_1103	Pchl3084_1201	QS95_21715	PFLU1174	Pseudo2_contig_14_52	Pseudo8_contig_1_1353	Pseudo9_contig_8_335	Pseudo10_contig_2_386
OG0000010					C4K40_1296	Pseudo11_contig_1_523	Pseudo4_contig_3_1005	Pseudo6_contig_3_743	Pseudo5_contig_2_282	Pseudo3_contig_1_1107	Pchl3084_1204	QS95_21735	PFLU1177	Pseudo2_contig_14_49	Pseudo8_contig_1_1356	Pseudo9_contig_8_332	Pseudo10_contig_2_383
OG0000011					C4K40_1297	Pseudo11_contig_1_524	Pseudo4_contig_3_1006	Pseudo6_contig_3_742	Pseudo5_contig_2_283	Pseudo3_contig_1_1108	Pchl3084_1205	QS95_21740	PFLU1178	Pseudo2_contig_14_48	Pseudo8_contig_1_1357	Pseudo9_contig_8_331	Pseudo10_contig_2_382
OG0000012					C4K40_1298	Pseudo11_contig_1_525	Pseudo4_contig_3_1007	Pseudo6_contig_3_741	Pseudo5_contig_2_284	Pseudo3_contig_1_1109	Pchl3084_1206	QS95_21745	PFLU1179	Pseudo2_contig_14_47	Pseudo8_contig_1_1358	Pseudo9_contig_8_330	Pseudo10_contig_2_381
OG0000013					C4K40_1299	Pseudo11_contig_1_526	Pseudo4_contig_3_1008	Pseudo6_contig_3_740	Pseudo5_contig_2_285	Pseudo3_contig_1_1110	Pchl3084_1207	QS95_21750	PFLU1180	Pseudo2_contig_14_46	Pseudo8_contig_1_1359	Pseudo9_contig_8_329	Pseudo10_contig_2_380
OG0000014					C4K40_1302	Pseudo11_contig_1_529	Pseudo4_contig_3_1011	Pseudo6_contig_3_737	Pseudo5_contig_2_288	Pseudo3_contig_1_1112	Pchl3084_1210	QS95_21760	PFLU1183	Pseudo2_contig_14_44	Pseudo8_contig_1_1362	Pseudo9_contig_8_327	Pseudo10_contig_2_377
OG0000015					C4K40_1303	Pseudo11_contig_1_530	Pseudo4_contig_3_1012	Pseudo6_contig_3_736	Pseudo5_contig_2_289	Pseudo3_contig_1_1113	Pchl3084_1211	QS95_21765	PFLU1184	Pseudo2_contig_14_43	Pseudo8_contig_1_1363	Pseudo9_contig_8_326	Pseudo10_contig_2_376
OG0000016					C4K40_1304	Pseudo11_contig_1_531	Pseudo4_contig_3_1013	Pseudo6_contig_3_735	Pseudo5_contig_2_290	Pseudo3_contig_1_1114	Pchl3084_1212	QS95_21770	PFLU1185	Pseudo2_contig_14_42	Pseudo8_contig_1_1364	Pseudo9_contig_8_325	Pseudo10_contig_2_375
OG0000017		PflQ8_1150	Pseudo1_contig_1_3788				Pseudo4_contig_3_1034	Pseudo6_contig_3_717	Pseudo5_contig_2_310	Pseudo3_contig_1_1129	Pchl3084_1232	QS95_21890	PFLU1187	Pseudo2_contig_14_40	Pseudo8_contig_1_1366	Pseudo9_contig_8_323	Pseudo10_contig_2_373
OG0000018	PFL_1214	PflQ8_1131	Pseudo1_contig_1_3809	Pseudo12_contig_3_494	C4K40_1266	Pseudo11_contig_1_496	Pseudo4_contig_3_1014	Pseudo6_contig_3_734	Pseudo5_contig_2_291	Pseudo3_contig_1_1115	Pchl3084_1213	QS95_21775
OG0000019	PFL_1215	PflQ8_1132	Pseudo1_contig_1_3808	Pseudo12_contig_3_495	C4K40_1267	Pseudo11_contig_1_497	Pseudo4_contig_3_1015	Pseudo6_contig_3_733	Pseudo5_contig_2_292	Pseudo3_contig_1_1116	Pchl3084_1214	QS95_21780
OG0000020	PFL_1216	PflQ8_1133	Pseudo1_contig_1_3807	Pseudo12_contig_3_496	C4K40_1268	Pseudo11_contig_1_498	Pseudo4_contig_3_1016	Pseudo6_contig_3_732	Pseudo5_contig_2_293	Pseudo3_contig_1_1117	Pchl3084_1215	QS95_21785
OG0000021	PFL_1217	PflQ8_1134	Pseudo1_contig_1_3806	Pseudo12_contig_3_497	C4K40_1269	Pseudo11_contig_1_499	Pseudo4_contig_3_1017	Pseudo6_contig_3_731	Pseudo5_contig_2_294	Pseudo3_contig_1_1118	Pchl3084_1216	QS95_21790
OG0000022	PFL_1218	PflQ8_1135	Pseudo1_contig_1_3805	Pseudo12_contig_3_498	C4K40_1270	Pseudo11_contig_1_500	Pseudo4_contig_3_1018	Pseudo6_contig_3_730	Pseudo5_contig_2_295	Pseudo3_contig_1_1119	Pchl3084_1217	QS95_21795
OG0000023	PFL_1220	PflQ8_1137	Pseudo1_contig_1_3803	Pseudo12_contig_3_500	C4K40_1272	Pseudo11_contig_1_502	Pseudo4_contig_3_1020	Pseudo6_contig_3_728	Pseudo5_contig_2_297	Pseudo3_contig_1_1121	Pchl3084_1219	QS95_21805
OG0000024	PFL_1221	PflQ8_1138	Pseudo1_contig_1_3802	Pseudo12_contig_3_501	C4K40_1273	Pseudo11_contig_1_503	Pseudo4_contig_3_1021	Pseudo6_contig_3_727	Pseudo5_contig_2_298	Pseudo3_contig_1_1122	Pchl3084_1220	QS95_21810
OG0000025	PFL_1222	PflQ8_1139	Pseudo1_contig_1_3801	Pseudo12_contig_3_502	C4K40_1274	Pseudo11_contig_1_504	Pseudo4_contig_3_1022	Pseudo6_contig_3_726	Pseudo5_contig_2_299	Pseudo3_contig_1_1123	Pchl3084_1221	QS95_21815
OG0000026	PFL_1223	PflQ8_1140	Pseudo1_contig_1_3800	Pseudo12_contig_3_503	C4K40_1275	Pseudo11_contig_1_505	Pseudo4_contig_3_1023	Pseudo6_contig_3_725	Pseudo5_contig_2_300	Pseudo3_contig_1_1124	Pchl3084_1222	QS95_21820
OG0000027	PFL_1224	PflQ8_1141	Pseudo1_contig_1_3799	Pseudo12_contig_3_504	C4K40_1276	Pseudo11_contig_1_506	Pseudo4_contig_3_1024	Pseudo6_contig_3_724	Pseudo5_contig_2_301	Pseudo3_contig_1_1125	Pchl3084_1223	QS95_21825
OG0000028	PFL_1225	PflQ8_1142	Pseudo1_contig_1_3798	Pseudo12_contig_3_505	C4K40_1277	Pseudo11_contig_1_507	Pseudo4_contig_3_1025	Pseudo6_contig_3_723	Pseudo5_contig_2_302	Pseudo3_contig_1_1126	Pchl3084_1224	QS95_21830
OG0000029						Pseudo11_contig_1_521	Pseudo4_contig_3_1004	Pseudo6_contig_3_745	Pseudo5_contig_2_281		Pchl3084_1202		PFLU1175	Pseudo2_contig_14_51	Pseudo8_contig_1_1354	Pseudo9_contig_8_334	Pseudo10_contig_2_385
OG0000030							Pseudo4_contig_3_999	Pseudo6_contig_3_750	Pseudo5_contig_2_276	Pseudo3_contig_1_1099	Pchl3084_1197	QS95_21695		Pseudo2_contig_14_56	Pseudo8_contig_1_1349	Pseudo9_contig_8_339
OG0000031					C4K40_1300	Pseudo11_contig_1_527	Pseudo4_contig_3_1009	Pseudo6_contig_3_739	Pseudo5_contig_2_286		Pchl3084_1208		PFLU1181		Pseudo8_contig_1_1360		Pseudo10_contig_2_379
OG0000032		PflQ8_1144	Pseudo1_contig_1_3796				Pseudo4_contig_3_1027	Pseudo6_contig_3_721	Pseudo5_contig_2_304		Pchl3084_1226
OG0000033		PflQ8_1145, PflQ8_1147					Pseudo4_contig_3_1028	Pseudo6_contig_3_720				QS95_21845
OG0000034		PflQ8_1146					Pseudo4_contig_3_1029	Pseudo6_contig_3_719	Pseudo5_contig_2_306			QS95_21850
OG0000035		PflQ8_1148			C4K40_1242				Pseudo5_contig_2_308		Pchl3084_1203
OG0000036	PFL_1212			Pseudo12_contig_3_492	C4K40_1249	Pseudo11_contig_1_479
OG0000037	PFL_1213			Pseudo12_contig_3_493	C4K40_1250	Pseudo11_contig_1_480
OG0000038	PFL_1228			Pseudo12_contig_3_508	C4K40_1287	Pseudo11_contig_1_515
OG0000039							Pseudo4_contig_3_1010	Pseudo6_contig_3_738	Pseudo5_contig_2_287	Pseudo3_contig_1_1111
OG0000040		PflQ8_1124					Pseudo4_contig_3_993	Pseudo6_contig_3_754	Pseudo5_contig_2_272
OG0000041		PflQ8_1136					Pseudo4_contig_3_1019	Pseudo6_contig_3_729	Pseudo5_contig_2_296
OG0000042				Pseudo12_contig_3_478	C4K40_1235	Pseudo11_contig_1_466
OG0000043				Pseudo12_contig_3_479	C4K40_1236	Pseudo11_contig_1_467
OG0000044				Pseudo12_contig_3_480	C4K40_1237	Pseudo11_contig_1_468
OG0000045				Pseudo12_contig_3_481	C4K40_1238	Pseudo11_contig_1_469
OG0000046				Pseudo12_contig_3_482	C4K40_1239	Pseudo11_contig_1_470
OG0000047				Pseudo12_contig_3_483	C4K40_1240	Pseudo11_contig_1_471
OG0000048				Pseudo12_contig_3_484	C4K40_1241	Pseudo11_contig_1_472
OG0000049				Pseudo12_contig_3_486	C4K40_1243	Pseudo11_contig_1_473
OG0000050				Pseudo12_contig_3_487	C4K40_1244	Pseudo11_contig_1_474
OG0000051				Pseudo12_contig_3_488	C4K40_1245	Pseudo11_contig_1_475
OG0000052				Pseudo12_contig_3_490	C4K40_1247	Pseudo11_contig_1_477
OG0000053				Pseudo12_contig_3_491	C4K40_1248	Pseudo11_contig_1_478
OG0000054					C4K40_1252	Pseudo11_contig_1_482										Pseudo9_contig_8_355
OG0000055												QS95_21680		Pseudo2_contig_14_58		Pseudo9_contig_8_342
OG0000056					C4K40_1246	Pseudo11_contig_1_476
OG0000057					C4K40_1251	Pseudo11_contig_1_481
OG0000058					C4K40_1253	Pseudo11_contig_1_483
OG0000059					C4K40_1254	Pseudo11_contig_1_484
OG0000060					C4K40_1255	Pseudo11_contig_1_485
OG0000061					C4K40_1256	Pseudo11_contig_1_486
OG0000062					C4K40_1258	Pseudo11_contig_1_488
OG0000063					C4K40_1259	Pseudo11_contig_1_487
OG0000064					C4K40_1260	Pseudo11_contig_1_490
OG0000065					C4K40_1261	Pseudo11_contig_1_491
OG0000066					C4K40_1262	Pseudo11_contig_1_492
OG0000067					C4K40_1263	Pseudo11_contig_1_493
OG0000068					C4K40_1264	Pseudo11_contig_1_494
OG0000069					C4K40_1271	Pseudo11_contig_1_501
OG0000070					C4K40_1281	Pseudo11_contig_1_509
OG0000071					C4K40_1283	Pseudo11_contig_1_511
OG0000072					C4K40_1288	Pseudo11_contig_1_516
OG0000073					C4K40_1293					Pseudo3_contig_1_1104
OG0000074					C4K40_1301	Pseudo11_contig_1_528
OG0000075					C4K40_1305	Pseudo11_contig_1_532
OG0000076					C4K40_1306	Pseudo11_contig_1_533
OG0000077			Pseudo1_contig_1_3792				Pseudo4_contig_3_1031
OG0000078			Pseudo1_contig_1_3804									QS95_21800
OG0000079													PFLU1170				Pseudo10_contig_2_390
OG0000080				Pseudo12_contig_3_485									PFLU1176
OG0000081							Pseudo4_contig_3_996			Pseudo3_contig_1_1098
OG0000082		PflQ8_1126					Pseudo4_contig_3_995
OG0000083							Pseudo4_contig_3_997	Pseudo6_contig_3_752
OG0000084		PflQ8_1127							Pseudo5_contig_2_274

## Sheet: Table S4
Table S4. Proteomics results for tailocin samples.
Sample	Locus tag	Sequence coverage	Sequence count	Spectrum count	NSAF	emPAI	Protein content (mol %)
Pse04 Tailocins	contaminant_KERATIN03	15.7	6	7	0.000266731	0.435489	0.0845177
Pse04 Tailocins	contaminant_KERATIN17	10	5	7	0.000268088	0.258925	0.050251
Pse04 Tailocins	contaminant_KERATIN18	8.4	4	6	0.000241238	0.213389	0.0414135
Pse04 Tailocins	contaminant_KERATIN21	14.6	4	6	0.000379764	0.399587	0.07755
Pse04 Tailocins	contaminant_KERATIN22	22.9	9	14	0.000490455	0.694338	0.134754
Pse04 Tailocins	Pseudo4_contig_1_10	63.6	7	11	0.00205418	3.32514	0.645327
Pse04 Tailocins	Pseudo4_contig_1_1007	11.9	2	2	0.000162561	0.315225	0.0611773
Pse04 Tailocins	Pseudo4_contig_1_101	9	2	2	0.000193128	0.230269	0.0446895
Pse04 Tailocins	Pseudo4_contig_1_1021	0.3	2	3	2.02836e-05	0.00693166	0.00134526
Pse04 Tailocins	Pseudo4_contig_1_1025	16	2	4	0.000627666	0.44544	0.0864488
Pse04 Tailocins	Pseudo4_contig_1_1036	7	1	4	0.000483336	0.174898	0.0339433
Pse04 Tailocins	Pseudo4_contig_1_104	13.6	3	4	0.000438757	0.367729	0.071367
Pse04 Tailocins	Pseudo4_contig_1_1042	6	6	11	0.000210998	0.148154	0.0287529
Pse04 Tailocins	Pseudo4_contig_1_1049	11.1	2	4	0.000346298	0.291219	0.0565184
Pse04 Tailocins	Pseudo4_contig_1_1053	9.9	6	6	0.000197058	0.25603	0.0496891
Pse04 Tailocins	Pseudo4_contig_1_1057	18.5	5	7	0.000513545	0.531088	0.103071
Pse04 Tailocins	Pseudo4_contig_1_1058	56	23	66	0.00528842	2.63078	0.510569
Pse04 Tailocins	Pseudo4_contig_1_107	22.7	12	13	0.000502133	0.686553	0.133243
Pse04 Tailocins	Pseudo4_contig_1_1078	9.9	2	4	0.000594631	0.25603	0.0496891
Pse04 Tailocins	Pseudo4_contig_1_1092	17.8	4	4	0.000239745	0.506607	0.0983199
Pse04 Tailocins	Pseudo4_contig_1_11	25.7	28	46	0.000765965	0.807174	0.156652
Pse04 Tailocins	Pseudo4_contig_1_1111	12.9	9	10	0.000324189	0.34586	0.0671229
Pse04 Tailocins	Pseudo4_contig_1_1119	16.8	9	16	0.000612772	0.472312	0.0916641
Pse04 Tailocins	Pseudo4_contig_1_1136	14.7	2	2	0.000194793	0.402814	0.0781761
Pse04 Tailocins	Pseudo4_contig_1_1138	16.8	3	3	0.000189352	0.472312	0.0916641
Pse04 Tailocins	Pseudo4_contig_1_1139	16.3	15	18	0.000458543	0.455459	0.0883933
Pse04 Tailocins	Pseudo4_contig_1_1140	21.1	7	9	0.000563334	0.625549	0.121404
Pse04 Tailocins	Pseudo4_contig_1_1142	15.1	5	8	0.000488561	0.415794	0.0806953
Pse04 Tailocins	Pseudo4_contig_1_1143	18.6	11	13	0.000399657	0.534617	0.103756
Pse04 Tailocins	Pseudo4_contig_1_1144	6.1	1	1	9.86723e-05	0.1508	0.0292666
Pse04 Tailocins	Pseudo4_contig_1_1145	27.3	17	50	0.00200319	0.874995	0.169815
Pse04 Tailocins	Pseudo4_contig_1_1163	10.7	6	8	0.000272241	0.279381	0.054221
Pse04 Tailocins	Pseudo4_contig_1_1179	8.3	3	4	0.000183334	0.210598	0.0408719
Pse04 Tailocins	Pseudo4_contig_1_1189	12.1	3	5	0.000349783	0.321296	0.0623555
Pse04 Tailocins	Pseudo4_contig_1_119	35.8	24	58	0.00309096	1.28034	0.248483
Pse04 Tailocins	Pseudo4_contig_1_1195	29.9	11	12	0.000836888	0.990673	0.192265
Pse04 Tailocins	Pseudo4_contig_1_1199	15.9	3	4	0.000478221	0.442115	0.0858036
Pse04 Tailocins	Pseudo4_contig_1_12	22.2	28	38	0.000613757	0.667247	0.129496
Pse04 Tailocins	Pseudo4_contig_1_1202	18.3	2	2	0.000295372	0.524053	0.101706
Pse04 Tailocins	Pseudo4_contig_1_1209	30.5	17	31	0.00125759	1.01837	0.19764
Pse04 Tailocins	Pseudo4_contig_1_1212	20	6	12	0.000919158	0.584893	0.113513
Pse04 Tailocins	Pseudo4_contig_1_1213	14.4	5	6	0.000336416	0.393157	0.076302
Pse04 Tailocins	Pseudo4_contig_1_1232	34.2	2	34	0.0105241	1.19786	0.232475
Pse04 Tailocins	Pseudo4_contig_1_1235	6.9	2	3	0.000166147	0.172195	0.0334188
Pse04 Tailocins	Pseudo4_contig_1_1266	45.4	38	82	0.00234244	1.84446	0.357964
Pse04 Tailocins	Pseudo4_contig_1_127	21.1	4	5	0.000645599	0.625549	0.121404
Pse04 Tailocins	Pseudo4_contig_1_1273	27.3	6	16	0.00105098	0.874995	0.169815
Pse04 Tailocins	Pseudo4_contig_1_1309	17.4	4	6	0.000399929	0.492794	0.0956392
Pse04 Tailocins	Pseudo4_contig_1_1311	14.3	7	9	0.000269	0.389953	0.0756801
Pse04 Tailocins	Pseudo4_contig_1_1323	26.7	6	11	0.00088454	0.849269	0.164822
Pse04 Tailocins	Pseudo4_contig_1_134	14.4	6	8	0.000357249	0.393157	0.076302
Pse04 Tailocins	Pseudo4_contig_1_1344	18.3	5	8	0.000552807	0.524053	0.101706
Pse04 Tailocins	Pseudo4_contig_1_1346	16.8	3	5	0.000559306	0.472312	0.0916641
Pse04 Tailocins	Pseudo4_contig_1_1348	8.8	2	4	0.000285123	0.224616	0.0435924
Pse04 Tailocins	Pseudo4_contig_1_1350	11.9	4	6	0.000671167	0.315225	0.0611773
Pse04 Tailocins	Pseudo4_contig_1_136	7.1	2	4	0.0002013	0.177606	0.0344689
Pse04 Tailocins	Pseudo4_contig_1_1362	9.5	5	5	0.000175981	0.244515	0.0474542
Pse04 Tailocins	Pseudo4_contig_1_1366	27.8	19	33	0.00104289	0.896706	0.174028
Pse04 Tailocins	Pseudo4_contig_1_1369	11.5	7	8	0.000207779	0.303167	0.0588371
Pse04 Tailocins	Pseudo4_contig_1_1375	18.8	6	11	0.000739749	0.541701	0.105131
Pse04 Tailocins	Pseudo4_contig_1_1379	24	9	16	0.000742373	0.737801	0.143189
Pse04 Tailocins	Pseudo4_contig_1_1382	15.7	5	7	0.000340887	0.435489	0.0845177
Pse04 Tailocins	Pseudo4_contig_1_1397	26	7	9	0.000660272	0.819701	0.159084
Pse04 Tailocins	Pseudo4_contig_1_14	36.5	7	11	0.00159331	1.31739	0.255674
Pse04 Tailocins	Pseudo4_contig_1_140	7.2	3	4	0.000158014	0.180321	0.0349958
Pse04 Tailocins	Pseudo4_contig_1_1424	37.9	4	6	0.000802224	1.39332	0.270408
Pse04 Tailocins	Pseudo4_contig_1_1433	16.9	4	7	0.000556943	0.475707	0.0923228
Pse04 Tailocins	Pseudo4_contig_1_1434	59.7	27	65	0.00348042	2.95367	0.573233
Pse04 Tailocins	Pseudo4_contig_1_1436	8.9	3	8	0.000423344	0.227439	0.0441403
Pse04 Tailocins	Pseudo4_contig_1_1437	17.4	12	18	0.000509683	0.492794	0.0956392
Pse04 Tailocins	Pseudo4_contig_1_1438	27.1	14	24	0.000870471	0.86638	0.168143
Pse04 Tailocins	Pseudo4_contig_1_1448	13.7	2	3	0.000289692	0.370882	0.071979
Pse04 Tailocins	Pseudo4_contig_1_145	6.8	2	3	0.000154767	0.169499	0.0328956
Pse04 Tailocins	Pseudo4_contig_1_1465	21.1	12	14	0.000487432	0.625549	0.121404
Pse04 Tailocins	Pseudo4_contig_1_1467	19.3	9	12	0.000506825	0.559552	0.108595
Pse04 Tailocins	Pseudo4_contig_1_147	27	9	22	0.0011752	0.862087	0.16731
Pse04 Tailocins	Pseudo4_contig_1_1480	6	2	3	0.000150975	0.148154	0.0287529
Pse04 Tailocins	Pseudo4_contig_1_1482	15.3	10	25	0.00125533	0.422329	0.0819635
Pse04 Tailocins	Pseudo4_contig_1_15	50.6	56	178	0.00573764	2.20627	0.428182
Pse04 Tailocins	Pseudo4_contig_1_1526	15.1	4	4	0.000309534	0.415794	0.0806953
Pse04 Tailocins	Pseudo4_contig_1_1533	9	7	9	0.00030581	0.230269	0.0446895
Pse04 Tailocins	Pseudo4_contig_1_1535	17.9	10	14	0.000425193	0.51008	0.0989939
Pse04 Tailocins	Pseudo4_contig_1_155	25.2	8	14	0.000821672	0.786488	0.152638
Pse04 Tailocins	Pseudo4_contig_1_1582	32.9	21	38	0.00151704	1.13305	0.219896
Pse04 Tailocins	Pseudo4_contig_1_1583	26.7	11	43	0.00211223	0.849269	0.164822
Pse04 Tailocins	Pseudo4_contig_1_1599	46.2	6	12	0.00260723	1.89734	0.368227
Pse04 Tailocins	Pseudo4_contig_1_160	24.5	8	12	0.000616254	0.757924	0.147094
Pse04 Tailocins	Pseudo4_contig_1_1602	9.8	6	8	0.00028245	0.253141	0.0491284
Pse04 Tailocins	Pseudo4_contig_1_1603	50.3	9	14	0.00178725	2.1842	0.423899
Pse04 Tailocins	Pseudo4_contig_1_1605	23.7	3	8	0.00153193	0.725838	0.140867
Pse04 Tailocins	Pseudo4_contig_1_1606	15.1	5	6	0.000401112	0.415794	0.0806953
Pse04 Tailocins	Pseudo4_contig_1_1607	21.3	15	27	0.000770317	0.633052	0.12286
Pse04 Tailocins	Pseudo4_contig_1_163	23.9	5	6	0.000674507	0.733804	0.142413
Pse04 Tailocins	Pseudo4_contig_1_1667	32.9	3	5	0.000688901	1.13305	0.219896
Pse04 Tailocins	Pseudo4_contig_1_167	9.1	3	3	0.000133704	0.233105	0.0452399
Pse04 Tailocins	Pseudo4_contig_1_1671	16.6	17	21	0.000383912	0.465548	0.0903513
Pse04 Tailocins	Pseudo4_contig_1_1678	7.9	3	5	0.000319152	0.199499	0.0387179
Pse04 Tailocins	Pseudo4_contig_1_168	14	4	5	0.000404946	0.380384	0.0738232
Pse04 Tailocins	Pseudo4_contig_1_16	54.2	42	424	0.0241327	2.48337	0.481961
Pse04 Tailocins	Pseudo4_contig_1_17	41.7	5	17	0.00372943	1.61216	0.312881
Pse04 Tailocins	Pseudo4_contig_1_170	23.9	6	8	0.000458801	0.733804	0.142413
Pse04 Tailocins	Pseudo4_contig_1_174	18	7	17	0.000899605	0.513561	0.0996695
Pse04 Tailocins	Pseudo4_contig_1_18	44.1	6	9	0.000963809	1.76058	0.341684
Pse04 Tailocins	Pseudo4_contig_1_1810	13.1	5	11	0.000562343	0.352073	0.0683286
Pse04 Tailocins	Pseudo4_contig_1_1833	17.3	6	7	0.0003228	0.489361	0.0949728
Pse04 Tailocins	Pseudo4_contig_1_1869	9.4	5	6	0.000184206	0.241652	0.0468987
Pse04 Tailocins	Pseudo4_contig_1_19	26	7	12	0.00135576	0.819701	0.159084
Pse04 Tailocins	Pseudo4_contig_1_190	24.1	9	25	0.00226867	0.741807	0.143966
Pse04 Tailocins	Pseudo4_contig_1_1944	31.8	3	6	0.000897853	1.0797	0.209542
Pse04 Tailocins	Pseudo4_contig_1_195	9	4	4	0.000203567	0.230269	0.0446895
Pse04 Tailocins	Pseudo4_contig_1_196	41.7	20	33	0.00171025	1.61216	0.312881
Pse04 Tailocins	Pseudo4_contig_1_197	14.6	6	14	0.00100427	0.399587	0.07755
Pse04 Tailocins	Pseudo4_contig_1_199	17.4	6	9	0.000560231	0.492794	0.0956392
Pse04 Tailocins	Pseudo4_contig_1_2	5.2	1	1	9.07469e-05	0.127197	0.0246859
Pse04 Tailocins	Pseudo4_contig_1_200	24.9	5	7	0.000438149	0.774189	0.150251
Pse04 Tailocins	Pseudo4_contig_1_201	4.6	1	1	8.69076e-05	0.111732	0.0216844
Pse04 Tailocins	Pseudo4_contig_1_203	16.8	16	20	0.000408607	0.472312	0.0916641
Pse04 Tailocins	Pseudo4_contig_1_2038	12	4	5	0.000338263	0.318257	0.0617657
Pse04 Tailocins	Pseudo4_contig_1_205	32.2	13	29	0.00202874	1.09894	0.213277
Pse04 Tailocins	Pseudo4_contig_1_206	13.4	6	8	0.000448555	0.361445	0.0701474
Pse04 Tailocins	Pseudo4_contig_1_213	9.7	2	4	0.000312747	0.250259	0.0485691
Pse04 Tailocins	Pseudo4_contig_1_2134	13.5	4	6	0.000537999	0.364583	0.0707565
Pse04 Tailocins	Pseudo4_contig_1_22	24.2	2	4	0.000993229	0.745822	0.144746
Pse04 Tailocins	Pseudo4_contig_1_223	9.2	2	4	0.000251766	0.235947	0.0457916
Pse04 Tailocins	Pseudo4_contig_1_2235	12.3	3	6	0.000348524	0.327394	0.0635391
Pse04 Tailocins	Pseudo4_contig_1_2291	10.7	2	2	0.000146727	0.279381	0.054221
Pse04 Tailocins	Pseudo4_contig_1_23	60	7	13	0.00267043	2.98107	0.578552
Pse04 Tailocins	Pseudo4_contig_1_2376	2.3	1	1	4.41328e-05	0.0543869	0.0105551
Pse04 Tailocins	Pseudo4_contig_1_238	4.9	4	6	0.00026428	0.119438	0.0231799
Pse04 Tailocins	Pseudo4_contig_1_24	37.3	7	9	0.000891946	1.36048	0.264035
Pse04 Tailocins	Pseudo4_contig_1_242	5.2	3	5	0.000164215	0.127197	0.0246859
Pse04 Tailocins	Pseudo4_contig_1_2487	62.7	10	24	0.00326689	3.23643	0.628111
Pse04 Tailocins	Pseudo4_contig_1_249	9.8	3	9	0.000487683	0.253141	0.0491284
Pse04 Tailocins	Pseudo4_contig_1_2493	5.8	1	1	8.18694e-05	0.142878	0.0277291
Pse04 Tailocins	Pseudo4_contig_1_25	32.8	5	11	0.00181427	1.12814	0.218944
Pse04 Tailocins	Pseudo4_contig_1_252	22.4	9	10	0.000407869	0.674943	0.13099
Pse04 Tailocins	Pseudo4_contig_1_2600	44.8	7	13	0.00162291	1.80543	0.35039
Pse04 Tailocins	Pseudo4_contig_1_262	16.3	11	12	0.000333931	0.455459	0.0883933
Pse04 Tailocins	Pseudo4_contig_1_2653	7.9	3	5	0.000295759	0.199499	0.0387179
Pse04 Tailocins	Pseudo4_contig_1_2669	4.8	6	10	0.000219378	0.116863	0.0226803
Pse04 Tailocins	Pseudo4_contig_1_27	25	4	6	0.00154063	0.778279	0.151045
Pse04 Tailocins	Pseudo4_contig_1_271	24.6	7	9	0.000499665	0.761976	0.147881
Pse04 Tailocins	Pseudo4_contig_1_274	28.3	2	4	0.000982433	0.918669	0.178291
Pse04 Tailocins	Pseudo4_contig_1_2772	4.3	2	3	0.000192579	0.104079	0.0201991
Pse04 Tailocins	Pseudo4_contig_1_28	51.6	7	11	0.00203734	2.28095	0.442676
Pse04 Tailocins	Pseudo4_contig_1_2815	29.5	2	2	0.000513545	0.972423	0.188723
Pse04 Tailocins	Pseudo4_contig_1_2819	10.9	4	5	0.00022328	0.285287	0.0553671
Pse04 Tailocins	Pseudo4_contig_1_2828	27.7	5	8	0.00058882	0.892344	0.173182
Pse04 Tailocins	Pseudo4_contig_1_2831	60	5	8	0.0017216	2.98107	0.578552
Pse04 Tailocins	Pseudo4_contig_1_2848	33.8	13	40	0.00165236	1.17771	0.228564
Pse04 Tailocins	Pseudo4_contig_1_294	18.6	7	11	0.000735372	0.534617	0.103756
Pse04 Tailocins	Pseudo4_contig_1_297	40	34	93	0.00246068	1.51189	0.29342
Pse04 Tailocins	Pseudo4_contig_1_30	50.8	18	104	0.0131284	2.22107	0.431054
Pse04 Tailocins	Pseudo4_contig_1_31	29.7	4	9	0.0020135	0.981527	0.19049
Pse04 Tailocins	Pseudo4_contig_1_319	17.4	2	4	0.000561391	0.492794	0.0956392
Pse04 Tailocins	Pseudo4_contig_1_33	33.9	7	12	0.00153193	1.18273	0.229539
Pse04 Tailocins	Pseudo4_contig_1_335	10.6	3	4	0.000174486	0.276439	0.0536499
Pse04 Tailocins	Pseudo4_contig_1_336	20.1	15	20	0.000585388	0.588547	0.114222
Pse04 Tailocins	Pseudo4_contig_1_337	9.6	2	5	0.000472719	0.247383	0.048011
Pse04 Tailocins	Pseudo4_contig_1_34	18.1	2	6	0.00116876	0.51705	0.100347
Pse04 Tailocins	Pseudo4_contig_1_341	4.9	1	2	0.000277251	0.119438	0.0231799
Pse04 Tailocins	Pseudo4_contig_1_342	10.1	2	3	0.000200556	0.261828	0.0508142
Pse04 Tailocins	Pseudo4_contig_1_349	20.2	17	25	0.000597145	0.592209	0.114933
Pse04 Tailocins	Pseudo4_contig_1_35	53.6	9	11	0.00149732	2.43558	0.472686
Pse04 Tailocins	Pseudo4_contig_1_362	12.1	6	8	0.00029489	0.321296	0.0623555
Pse04 Tailocins	Pseudo4_contig_1_37	49.7	9	21	0.00327252	2.14051	0.41542
Pse04 Tailocins	Pseudo4_contig_1_38	22.4	9	9	0.000460099	0.674943	0.13099
Pse04 Tailocins	Pseudo4_contig_1_39	36.4	7	19	0.00363833	1.31206	0.254639
Pse04 Tailocins	Pseudo4_contig_1_390	17.2	4	4	0.00024695	0.485936	0.0943081
Pse04 Tailocins	Pseudo4_contig_1_392	51.5	19	129	0.0145744	2.27341	0.441212
Pse04 Tailocins	Pseudo4_contig_1_393	43.9	9	13	0.000947573	1.74789	0.339223
Pse04 Tailocins	Pseudo4_contig_1_395	14.6	2	3	0.000330673	0.399587	0.07755
Pse04 Tailocins	Pseudo4_contig_1_398	21.9	7	9	0.000564899	0.65577	0.127269
Pse04 Tailocins	Pseudo4_contig_1_40	31	4	6	0.00105098	1.04174	0.202175
Pse04 Tailocins	Pseudo4_contig_1_41	55.3	9	17	0.00186472	2.57273	0.499303
Pse04 Tailocins	Pseudo4_contig_1_419	17	10	17	0.000766729	0.479108	0.0929831
Pse04 Tailocins	Pseudo4_contig_1_42	27	9	16	0.00108569	0.862087	0.16731
Pse04 Tailocins	Pseudo4_contig_1_421	33	5	11	0.00128121	1.13796	0.22085
Pse04 Tailocins	Pseudo4_contig_1_428	8.8	1	1	9.45438e-05	0.224616	0.0435924
Pse04 Tailocins	Pseudo4_contig_1_43	20.3	5	11	0.00194184	0.595879	0.115645
Pse04 Tailocins	Pseudo4_contig_1_432	5.6	1	1	7.40851e-05	0.137627	0.02671
Pse04 Tailocins	Pseudo4_contig_1_433	19.8	12	24	0.000858075	0.577611	0.1121
Pse04 Tailocins	Pseudo4_contig_1_434	6.3	2	2	0.000149642	0.156112	0.0302975
Pse04 Tailocins	Pseudo4_contig_1_435	14.3	7	10	0.000323261	0.389953	0.0756801
Pse04 Tailocins	Pseudo4_contig_1_437	8.8	1	1	0.000141225	0.224616	0.0435924
Pse04 Tailocins	Pseudo4_contig_1_44	7.3	3	5	0.000234398	0.183042	0.0355238
Pse04 Tailocins	Pseudo4_contig_1_441	33.4	9	22	0.00155347	1.15774	0.224689
Pse04 Tailocins	Pseudo4_contig_1_451	48.4	6	12	0.00172708	2.0479	0.397446
Pse04 Tailocins	Pseudo4_contig_1_46	37.7	31	52	0.00124469	1.38232	0.268274
Pse04 Tailocins	Pseudo4_contig_1_461	34.3	12	19	0.000989224	1.20293	0.233458
Pse04 Tailocins	Pseudo4_contig_1_475	19.1	3	4	0.000664587	0.552387	0.107205
Pse04 Tailocins	Pseudo4_contig_1_48	38.7	7	10	0.00130613	1.43781	0.279043
Pse04 Tailocins	Pseudo4_contig_1_481	22.3	4	5	0.000349783	0.671091	0.130242
Pse04 Tailocins	Pseudo4_contig_1_489	3.8	2	3	0.000100278	0.0914403	0.0177463
Pse04 Tailocins	Pseudo4_contig_1_499	56.6	8	15	0.00233751	2.68129	0.520372
Pse04 Tailocins	Pseudo4_contig_1_501	9.3	3	4	0.000200408	0.238797	0.0463445
Pse04 Tailocins	Pseudo4_contig_1_506	37.3	6	10	0.00159127	1.36048	0.264035
Pse04 Tailocins	Pseudo4_contig_1_507	22.3	4	7	0.00121671	0.671091	0.130242
Pse04 Tailocins	Pseudo4_contig_1_508	12.7	3	4	0.000458801	0.339677	0.0659228
Pse04 Tailocins	Pseudo4_contig_1_510	32.3	9	19	0.00165124	1.10378	0.214216
Pse04 Tailocins	Pseudo4_contig_1_513	27.1	6	7	0.000823811	0.86638	0.168143
Pse04 Tailocins	Pseudo4_contig_1_516	23.5	12	37	0.00138649	0.717908	0.139328
Pse04 Tailocins	Pseudo4_contig_1_521	11	4	8	0.000311669	0.288249	0.0559421
Pse04 Tailocins	Pseudo4_contig_1_525	14.5	4	5	0.000252187	0.396368	0.0769253
Pse04 Tailocins	Pseudo4_contig_1_528	20	6	13	0.000604419	0.584893	0.113513
Pse04 Tailocins	Pseudo4_contig_1_529	14.3	2	3	0.000211177	0.389953	0.0756801
Pse04 Tailocins	Pseudo4_contig_1_533	14.5	3	6	0.000447445	0.396368	0.0769253
Pse04 Tailocins	Pseudo4_contig_1_558	36.8	25	48	0.00247627	1.33346	0.258791
Pse04 Tailocins	Pseudo4_contig_1_578	10.1	4	6	0.000312387	0.261828	0.0508142
Pse04 Tailocins	Pseudo4_contig_1_584	59.1	8	32	0.00777496	2.89942	0.562705
Pse04 Tailocins	Pseudo4_contig_1_593	32.7	9	10	0.000795633	1.12324	0.217994
Pse04 Tailocins	Pseudo4_contig_1_599	11.9	12	23	0.000400391	0.315225	0.0611773
Pse04 Tailocins	Pseudo4_contig_1_6	18.9	2	9	0.00127902	0.545254	0.10582
Pse04 Tailocins	Pseudo4_contig_1_614	6.6	4	5	0.000140522	0.164126	0.0318528
Pse04 Tailocins	Pseudo4_contig_1_654	31.6	20	38	0.00169358	1.07014	0.207688
Pse04 Tailocins	Pseudo4_contig_1_658	11.4	5	10	0.000467825	0.30017	0.0582555
Pse04 Tailocins	Pseudo4_contig_1_669	8.8	1	2	0.000361536	0.224616	0.0435924
Pse04 Tailocins	Pseudo4_contig_1_677	7.3	5	6	0.000145312	0.183042	0.0355238
Pse04 Tailocins	Pseudo4_contig_1_679	30.5	6	9	0.000968399	1.01837	0.19764
Pse04 Tailocins	Pseudo4_contig_1_680	34.7	7	13	0.000935502	1.22331	0.237414
Pse04 Tailocins	Pseudo4_contig_1_685	23.9	7	25	0.0020175	0.733804	0.142413
Pse04 Tailocins	Pseudo4_contig_1_686	23.1	4	4	0.000204488	0.702159	0.136272
Pse04 Tailocins	Pseudo4_contig_1_689	12.9	3	3	0.000337253	0.34586	0.0671229
Pse04 Tailocins	Pseudo4_contig_1_693	31.6	21	42	0.0016058	1.07014	0.207688
Pse04 Tailocins	Pseudo4_contig_1_699	14.3	2	3	0.000293454	0.389953	0.0756801
Pse04 Tailocins	Pseudo4_contig_1_7	42	5	6	0.000948083	1.63027	0.316395
Pse04 Tailocins	Pseudo4_contig_1_701	20.3	8	11	0.000692356	0.595879	0.115645
Pse04 Tailocins	Pseudo4_contig_1_702	40.6	14	23	0.00121997	1.54683	0.300201
Pse04 Tailocins	Pseudo4_contig_1_703	49.7	6	41	0.00561476	2.14051	0.41542
Pse04 Tailocins	Pseudo4_contig_1_704	24.5	10	19	0.0015499	0.757924	0.147094
Pse04 Tailocins	Pseudo4_contig_1_71	16.6	3	5	0.000389586	0.465548	0.0903513
Pse04 Tailocins	Pseudo4_contig_1_723	18.7	6	11	0.000664587	0.538155	0.104442
Pse04 Tailocins	Pseudo4_contig_1_73	37.7	4	9	0.00132054	1.38232	0.268274
Pse04 Tailocins	Pseudo4_contig_1_734	12.3	3	4	0.000370426	0.327394	0.0635391
Pse04 Tailocins	Pseudo4_contig_1_738	22.1	9	12	0.000529593	0.663413	0.128752
Pse04 Tailocins	Pseudo4_contig_1_75	21.5	6	8	0.00047949	0.64059	0.124323
Pse04 Tailocins	Pseudo4_contig_1_750	23	2	5	0.000999822	0.698244	0.135512
Pse04 Tailocins	Pseudo4_contig_1_753	41.5	7	12	0.00135576	1.60016	0.310551
Pse04 Tailocins	Pseudo4_contig_1_76	11.1	2	2	0.000200853	0.291219	0.0565184
Pse04 Tailocins	Pseudo4_contig_1_767	13.5	10	34	0.00112814	0.364583	0.0707565
Pse04 Tailocins	Pseudo4_contig_1_772	45.4	4	13	0.00302833	1.84446	0.357964
Pse04 Tailocins	Pseudo4_contig_1_773	50.6	36	77	0.00318079	2.20627	0.428182
Pse04 Tailocins	Pseudo4_contig_1_783	28.8	7	9	0.000574474	0.940886	0.182603
Pse04 Tailocins	Pseudo4_contig_1_788	3.6	1	1	6.78558e-05	0.0864257	0.0167731
Pse04 Tailocins	Pseudo4_contig_1_789	7.2	3	4	0.000148658	0.180321	0.0349958
Pse04 Tailocins	Pseudo4_contig_1_797	25.4	12	14	0.000819543	0.794734	0.154238
Pse04 Tailocins	Pseudo4_contig_1_8	63.2	25	93	0.00909708	3.28549	0.637631
Pse04 Tailocins	Pseudo4_contig_1_801	9.8	4	10	0.000462085	0.253141	0.0491284
Pse04 Tailocins	Pseudo4_contig_1_822	18.6	3	4	0.000510643	0.534617	0.103756
Pse04 Tailocins	Pseudo4_contig_1_824	8.5	2	4	0.000241024	0.216186	0.0419563
Pse04 Tailocins	Pseudo4_contig_1_83	15.1	2	3	0.000330673	0.415794	0.0806953
Pse04 Tailocins	Pseudo4_contig_1_832	25.1	8	14	0.000707704	0.782379	0.15184
Pse04 Tailocins	Pseudo4_contig_1_834	12.1	2	4	0.000456484	0.321296	0.0623555
Pse04 Tailocins	Pseudo4_contig_1_837	23.3	5	7	0.000479308	0.710015	0.137796
Pse04 Tailocins	Pseudo4_contig_1_838	12.7	2	2	0.000155299	0.339677	0.0659228
Pse04 Tailocins	Pseudo4_contig_1_840	14.2	11	11	0.000262189	0.386756	0.0750597
Pse04 Tailocins	Pseudo4_contig_1_861	13	8	10	0.000214383	0.348963	0.067725
Pse04 Tailocins	Pseudo4_contig_1_862	24.4	7	22	0.0012912	0.75388	0.146309
Pse04 Tailocins	Pseudo4_contig_1_871	15.9	6	12	0.000935006	0.442115	0.0858036
Pse04 Tailocins	Pseudo4_contig_1_88	25.1	4	5	0.000382983	0.782379	0.15184
Pse04 Tailocins	Pseudo4_contig_1_884	11	4	7	0.000414062	0.288249	0.0559421
Pse04 Tailocins	Pseudo4_contig_1_9	44	8	18	0.00245017	1.75423	0.340452
Pse04 Tailocins	Pseudo4_contig_1_921	16.3	5	9	0.000649724	0.455459	0.0883933
Pse04 Tailocins	Pseudo4_contig_1_925	30.6	6	6	0.000702465	1.02302	0.198543
Pse04 Tailocins	Pseudo4_contig_1_928	21.6	7	7	0.000332294	0.644372	0.125057
Pse04 Tailocins	Pseudo4_contig_1_935	19.9	5	8	0.000487245	0.581248	0.112806
Pse04 Tailocins	Pseudo4_contig_1_962	10.4	5	6	0.00019821	0.270574	0.0525117
Pse04 Tailocins	Pseudo4_contig_1_966	14	4	4	0.000211177	0.380384	0.0738232
Pse04 Tailocins	Pseudo4_contig_1_969	14.4	6	7	0.000516901	0.393157	0.076302
Pse04 Tailocins	Pseudo4_contig_1_97	31	6	10	0.000973964	1.04174	0.202175
Pse04 Tailocins	Pseudo4_contig_1_974	17	6	16	0.00115877	0.479108	0.0929831
Pse04 Tailocins	Pseudo4_contig_1_978	18.1	17	18	0.000312147	0.51705	0.100347
Pse04 Tailocins	Pseudo4_contig_1_996	7.4	21	25	0.000131586	0.185769	0.0360531
Pse04 Tailocins	Pseudo4_contig_2_100	14.8	11	16	0.000375426	0.406048	0.0788038
Pse04 Tailocins	Pseudo4_contig_2_105	15.1	2	3	0.000340643	0.415794	0.0806953
Pse04 Tailocins	Pseudo4_contig_2_106	6.2	3	4	0.000401706	0.153453	0.0297815
Pse04 Tailocins	Pseudo4_contig_2_109	3.6	1	2	0.000100427	0.0864257	0.0167731
Pse04 Tailocins	Pseudo4_contig_2_11	19.2	8	11	0.000604758	0.555966	0.107899
Pse04 Tailocins	Pseudo4_contig_2_1118	7	2	3	0.000159127	0.174898	0.0339433
Pse04 Tailocins	Pseudo4_contig_2_1119	30.5	39	96	0.00243185	1.01837	0.19764
Pse04 Tailocins	Pseudo4_contig_2_1137	26.3	5	11	0.000974728	0.832314	0.161532
Pse04 Tailocins	Pseudo4_contig_2_1153	6.5	1	1	7.36025e-05	0.161449	0.0313332
Pse04 Tailocins	Pseudo4_contig_2_1164	8.2	4	5	0.000214791	0.207814	0.0403315
Pse04 Tailocins	Pseudo4_contig_2_1171	6.5	3	4	0.000218319	0.161449	0.0313332
Pse04 Tailocins	Pseudo4_contig_2_118	32.9	3	5	0.000728902	1.13305	0.219896
Pse04 Tailocins	Pseudo4_contig_2_1185	33.4	60	104	0.00144882	1.15774	0.224689
Pse04 Tailocins	Pseudo4_contig_2_121	10	2	2	0.000137362	0.258925	0.050251
Pse04 Tailocins	Pseudo4_contig_2_122	18.8	12	13	0.000320685	0.541701	0.105131
Pse04 Tailocins	Pseudo4_contig_2_1232	15.4	2	7	0.000715709	0.425608	0.0825999
Pse04 Tailocins	Pseudo4_contig_2_132	24.7	6	10	0.000641931	0.766038	0.148669
Pse04 Tailocins	Pseudo4_contig_2_158	6.1	5	6	0.00011728	0.1508	0.0292666
Pse04 Tailocins	Pseudo4_contig_2_159	15.1	2	2	0.000252469	0.415794	0.0806953
Pse04 Tailocins	Pseudo4_contig_2_163	3.7	2	2	7.2423e-05	0.0889301	0.0172591
Pse04 Tailocins	Pseudo4_contig_2_166	14.7	4	14	0.0010338	0.402814	0.0781761
Pse04 Tailocins	Pseudo4_contig_2_169	27.4	6	17	0.00162081	0.879317	0.170654
Pse04 Tailocins	Pseudo4_contig_2_178	12.7	9	19	0.000620409	0.339677	0.0659228
Pse04 Tailocins	Pseudo4_contig_2_219	11.3	5	13	0.000809222	0.297179	0.0576751
Pse04 Tailocins	Pseudo4_contig_2_239	6.6	1	1	7.43288e-05	0.164126	0.0318528
Pse04 Tailocins	Pseudo4_contig_2_244	4.2	2	5	0.000204674	0.101539	0.0197062
Pse04 Tailocins	Pseudo4_contig_2_245	18.2	8	17	0.000895411	0.520548	0.101025
Pse04 Tailocins	Pseudo4_contig_2_246	14.1	1	1	0.000265835	0.383566	0.0744407
Pse04 Tailocins	Pseudo4_contig_2_248	26.1	22	67	0.00256598	0.823896	0.159898
Pse04 Tailocins	Pseudo4_contig_2_249	50	16	93	0.00898045	2.16228	0.419644
Pse04 Tailocins	Pseudo4_contig_2_250	16	19	28	0.00067093	0.44544	0.0864488
Pse04 Tailocins	Pseudo4_contig_2_251	25.6	21	70	0.00389586	0.803018	0.155846
Pse04 Tailocins	Pseudo4_contig_2_253	41	19	29	0.00168887	1.5704	0.304775
Pse04 Tailocins	Pseudo4_contig_2_254	21.4	5	7	0.000537999	0.636817	0.12359
Pse04 Tailocins	Pseudo4_contig_2_260	48.3	35	105	0.00374223	2.04088	0.396085
Pse04 Tailocins	Pseudo4_contig_2_267	24.6	10	17	0.000946137	0.761976	0.147881
Pse04 Tailocins	Pseudo4_contig_2_268	26.3	5	9	0.00118926	0.832314	0.161532
Pse04 Tailocins	Pseudo4_contig_2_272	9.8	5	10	0.000599363	0.253141	0.0491284
Pse04 Tailocins	Pseudo4_contig_2_275	26.5	3	4	0.000614856	0.840772	0.163173
Pse04 Tailocins	Pseudo4_contig_2_312	22.2	6	7	0.000389586	0.667247	0.129496
Pse04 Tailocins	Pseudo4_contig_2_323	11.5	8	8	0.000221801	0.303167	0.0588371
Pse04 Tailocins	Pseudo4_contig_2_330	21.1	5	8	0.000762733	0.625549	0.121404
Pse04 Tailocins	Pseudo4_contig_2_341	29.4	28	48	0.00102033	0.967886	0.187843
Pse04 Tailocins	Pseudo4_contig_2_346	12	2	3	0.000387359	0.318257	0.0617657
Pse04 Tailocins	Pseudo4_contig_2_349	29.8	9	15	0.00108634	0.986095	0.191377
Pse04 Tailocins	Pseudo4_contig_2_350	44.1	8	12	0.00109778	1.76058	0.341684
Pse04 Tailocins	Pseudo4_contig_2_381	22.6	11	19	0.000774952	0.682674	0.13249
Pse04 Tailocins	Pseudo4_contig_2_382	51.4	12	24	0.00217792	2.26588	0.439751
Pse04 Tailocins	Pseudo4_contig_2_383	46.3	11	42	0.0030713	1.90402	0.369524
Pse04 Tailocins	Pseudo4_contig_2_385	26.1	3	3	0.000569646	0.823896	0.159898
Pse04 Tailocins	Pseudo4_contig_2_386	34.7	5	6	0.00050588	1.22331	0.237414
Pse04 Tailocins	Pseudo4_contig_2_387	4	1	2	9.41499e-05	0.0964782	0.018724
Pse04 Tailocins	Pseudo4_contig_2_45	21	8	11	0.000598929	0.62181	0.120678
Pse04 Tailocins	Pseudo4_contig_2_451	10.9	4	7	0.000421791	0.285287	0.0553671
Pse04 Tailocins	Pseudo4_contig_2_452	15.5	13	15	0.000392746	0.428894	0.0832377
Pse04 Tailocins	Pseudo4_contig_2_454	15.5	3	3	0.000228242	0.428894	0.0832377
Pse04 Tailocins	Pseudo4_contig_2_52	15.7	5	6	0.000533763	0.435489	0.0845177
Pse04 Tailocins	Pseudo4_contig_2_53	18.7	4	5	0.000346564	0.538155	0.104442
Pse04 Tailocins	Pseudo4_contig_2_533	9	3	5	0.000283869	0.230269	0.0446895
Pse04 Tailocins	Pseudo4_contig_2_54	40.1	19	90	0.00500896	1.51768	0.294543
Pse04 Tailocins	Pseudo4_contig_2_541	59.3	14	78	0.0117499	2.91742	0.566199
Pse04 Tailocins	Pseudo4_contig_2_545	24.3	5	5	0.000527943	0.749847	0.145527
Pse04 Tailocins	Pseudo4_contig_2_547	11.7	2	3	0.0001883	0.309182	0.0600045
Pse04 Tailocins	Pseudo4_contig_2_549	22	6	8	0.000537999	0.659587	0.128009
Pse04 Tailocins	Pseudo4_contig_2_550	22.5	12	17	0.000444083	0.678804	0.131739
Pse04 Tailocins	Pseudo4_contig_2_553	13.1	6	12	0.000886116	0.352073	0.0683286
Pse04 Tailocins	Pseudo4_contig_2_56	23.5	8	11	0.000728902	0.717908	0.139328
Pse04 Tailocins	Pseudo4_contig_2_561	7.9	1	1	0.000105589	0.199499	0.0387179
Pse04 Tailocins	Pseudo4_contig_2_58	17	7	11	0.000554812	0.479108	0.0929831
Pse04 Tailocins	Pseudo4_contig_2_594	15.5	2	3	0.000292189	0.428894	0.0832377
Pse04 Tailocins	Pseudo4_contig_2_60	10.7	4	4	0.000269803	0.279381	0.054221
Pse04 Tailocins	Pseudo4_contig_2_63	19.6	15	29	0.000750611	0.570363	0.110693
Pse04 Tailocins	Pseudo4_contig_2_64	19.4	6	7	0.000382983	0.563148	0.109293
Pse04 Tailocins	Pseudo4_contig_2_663	7	4	7	0.000256356	0.174898	0.0339433
Pse04 Tailocins	Pseudo4_contig_2_666	23.6	3	7	0.000869076	0.721869	0.140097
Pse04 Tailocins	Pseudo4_contig_2_667	6.9	4	8	0.000539605	0.172195	0.0334188
Pse04 Tailocins	Pseudo4_contig_2_668	28	18	26	0.000649884	0.905461	0.175727
Pse04 Tailocins	Pseudo4_contig_2_669	9.8	5	7	0.000350713	0.253141	0.0491284
Pse04 Tailocins	Pseudo4_contig_2_67	10.8	5	7	0.000329525	0.282331	0.0547934
Pse04 Tailocins	Pseudo4_contig_2_670	26.1	4	5	0.000684726	0.823896	0.159898
Pse04 Tailocins	Pseudo4_contig_2_671	16.3	10	23	0.000874928	0.455459	0.0883933
Pse04 Tailocins	Pseudo4_contig_2_672	25.9	7	8	0.000806999	0.815516	0.158271
Pse04 Tailocins	Pseudo4_contig_2_675	29.3	13	29	0.0014859	0.96336	0.186964
Pse04 Tailocins	Pseudo4_contig_2_676	4.7	1	2	0.000178624	0.114295	0.0221817
Pse04 Tailocins	Pseudo4_contig_2_678	13.7	4	10	0.00058237	0.370882	0.071979
Pse04 Tailocins	Pseudo4_contig_2_679	25.2	10	13	0.000644183	0.786488	0.152638
Pse04 Tailocins	Pseudo4_contig_2_684	21.7	16	25	0.000762347	0.648162	0.125792
Pse04 Tailocins	Pseudo4_contig_2_690	4.3	1	2	0.000192306	0.104079	0.0201991
Pse04 Tailocins	Pseudo4_contig_2_692	15	5	6	0.000425003	0.412538	0.0800633
Pse04 Tailocins	Pseudo4_contig_2_702	18.6	1	1	0.000232948	0.534617	0.103756
Pse04 Tailocins	Pseudo4_contig_2_71	7.6	17	22	0.000161767	0.191242	0.0371153
Pse04 Tailocins	Pseudo4_contig_2_804	6.7	2	3	0.000167378	0.16681	0.0323736
Pse04 Tailocins	Pseudo4_contig_2_807	18.4	6	8	0.000395553	0.527566	0.102387
Pse04 Tailocins	Pseudo4_contig_2_823	12.1	1	3	0.000584379	0.321296	0.0623555
Pse04 Tailocins	Pseudo4_contig_2_827	35.8	10	17	0.00137682	1.28034	0.248483
Pse04 Tailocins	Pseudo4_contig_2_837	11.2	5	7	0.000441821	0.294196	0.0570961
Pse04 Tailocins	Pseudo4_contig_2_839	16.6	4	5	0.000335252	0.465548	0.0903513
Pse04 Tailocins	Pseudo4_contig_2_85	41.6	17	77	0.00389237	1.60615	0.311715
Pse04 Tailocins	Pseudo4_contig_2_865	11.5	5	7	0.000466583	0.303167	0.0588371
Pse04 Tailocins	Pseudo4_contig_2_934	11.1	2	4	0.000323956	0.291219	0.0565184
Pse04 Tailocins	Pseudo4_contig_2_949	4	2	4	0.000226526	0.0964782	0.018724
Pse04 Tailocins	Pseudo4_contig_3_1000	35	9	24	0.00267144	1.23872	0.240405
Pse04 Tailocins	Pseudo4_contig_3_1001	29.1	4	20	0.00410836	0.95434	0.185214
Pse04 Tailocins	Pseudo4_contig_3_1002	62.2	32	367	0.0250535	3.18794	0.618699
Pse04 Tailocins	Pseudo4_contig_3_1003	63	24	95	0.0101735	3.2658	0.63381
Pse04 Tailocins	Pseudo4_contig_3_1004	55	73	814	0.0248556	2.54813	0.49453
Pse04 Tailocins	Pseudo4_contig_3_1006	57.2	33	195	0.0113562	2.7325	0.530311
Pse04 Tailocins	Pseudo4_contig_3_1007	50.6	10	48	0.00645599	2.20627	0.428182
Pse04 Tailocins	Pseudo4_contig_3_1008	47.6	17	135	0.015971	1.99226	0.386649
Pse04 Tailocins	Pseudo4_contig_3_101	32.8	9	10	0.000552469	1.12814	0.218944
Pse04 Tailocins	Pseudo4_contig_3_1010	57.5	54	158	0.00519674	2.75837	0.535332
Pse04 Tailocins	Pseudo4_contig_3_1011	28.3	5	9	0.00160129	0.918669	0.178291
Pse04 Tailocins	Pseudo4_contig_3_1012	18.6	3	9	0.0029052	0.534617	0.103756
Pse04 Tailocins	Pseudo4_contig_3_1013	24.3	14	121	0.00808909	0.749847	0.145527
Pse04 Tailocins	Pseudo4_contig_3_1014	79.4	20	152	0.0177041	5.223	1.01366
Pse04 Tailocins	Pseudo4_contig_3_1015	93.3	13	69	0.0259854	7.57038	1.46922
Pse04 Tailocins	Pseudo4_contig_3_1016	68.1	99	1115	0.0505914	3.79733	0.736968
Pse04 Tailocins	Pseudo4_contig_3_1017	56.5	10	40	0.00785947	2.67282	0.518729
Pse04 Tailocins	Pseudo4_contig_3_1018	32.7	10	233	0.0537231	1.12324	0.217994
Pse04 Tailocins	Pseudo4_contig_3_1019	37.4	26	110	0.00474343	1.36592	0.265091
Pse04 Tailocins	Pseudo4_contig_3_1020	51.9	37	212	0.0116271	2.3037	0.44709
Pse04 Tailocins	Pseudo4_contig_3_1021	30.9	12	99	0.00646532	1.03704	0.201264
Pse04 Tailocins	Pseudo4_contig_3_1022	9.5	1	1	0.000133704	0.244515	0.0474542
Pse04 Tailocins	Pseudo4_contig_3_1023	76.5	11	54	0.00924381	4.82103	0.935643
Pse04 Tailocins	Pseudo4_contig_3_1024	38.4	24	149	0.00973063	1.42103	0.275786
Pse04 Tailocins	Pseudo4_contig_3_1025	69.3	25	166	0.0188489	3.93174	0.763053
Pse04 Tailocins	Pseudo4_contig_3_1026	41.1	25	113	0.00659779	1.57632	0.305925
Pse04 Tailocins	Pseudo4_contig_3_1027	29	6	11	0.00147074	0.949845	0.184341
Pse04 Tailocins	Pseudo4_contig_3_1028	32.2	14	41	0.00253124	1.09894	0.213277
Pse04 Tailocins	Pseudo4_contig_3_1029	32.8	6	10	0.00121484	1.12814	0.218944
Pse04 Tailocins	Pseudo4_contig_3_1030	30.4	13	71	0.0053656	1.01372	0.196739
Pse04 Tailocins	Pseudo4_contig_3_1031	16.9	2	3	0.000458026	0.475707	0.0923228
Pse04 Tailocins	Pseudo4_contig_3_1036	39.1	12	21	0.00135576	1.46037	0.283421
Pse04 Tailocins	Pseudo4_contig_3_1042	6.9	1	1	0.000104129	0.172195	0.0334188
Pse04 Tailocins	Pseudo4_contig_3_1045	22.4	6	15	0.00130865	0.674943	0.13099
Pse04 Tailocins	Pseudo4_contig_3_1050	7.6	4	6	0.000303982	0.191242	0.0371153
Pse04 Tailocins	Pseudo4_contig_3_1051	6.5	4	4	0.000142787	0.161449	0.0313332
Pse04 Tailocins	Pseudo4_contig_3_1052	16.1	4	8	0.00042137	0.448772	0.0870955
Pse04 Tailocins	Pseudo4_contig_3_1056	18.4	8	15	0.000593589	0.527566	0.102387
Pse04 Tailocins	Pseudo4_contig_3_1088	18.1	1	2	0.000480765	0.51705	0.100347
Pse04 Tailocins	Pseudo4_contig_3_1089	31.8	3	4	0.000586908	1.0797	0.209542
Pse04 Tailocins	Pseudo4_contig_3_1116	18.7	6	13	0.000702745	0.538155	0.104442
Pse04 Tailocins	Pseudo4_contig_3_116	6.6	2	2	6.78558e-05	0.164126	0.0318528
Pse04 Tailocins	Pseudo4_contig_3_126	9.9	5	9	0.000385889	0.25603	0.0496891
Pse04 Tailocins	Pseudo4_contig_3_127	26.8	2	2	0.000355842	0.853532	0.165649
Pse04 Tailocins	Pseudo4_contig_3_129	12.2	2	7	0.000642975	0.324342	0.0629466
Pse04 Tailocins	Pseudo4_contig_3_130	9.2	4	8	0.000413656	0.235947	0.0457916
Pse04 Tailocins	Pseudo4_contig_3_135	26.1	21	75	0.00329708	0.823896	0.159898
Pse04 Tailocins	Pseudo4_contig_3_148	26.1	4	6	0.000721148	0.823896	0.159898
Pse04 Tailocins	Pseudo4_contig_3_157	8.4	6	7	0.000163064	0.213389	0.0414135
Pse04 Tailocins	Pseudo4_contig_3_158	10.3	3	9	0.000552619	0.267652	0.0519446
Pse04 Tailocins	Pseudo4_contig_3_18	17.9	6	11	0.000488321	0.51008	0.0989939
Pse04 Tailocins	Pseudo4_contig_3_19	26.1	12	32	0.00170134	0.823896	0.159898
Pse04 Tailocins	Pseudo4_contig_3_194	12.4	9	11	0.000335433	0.330454	0.064133
Pse04 Tailocins	Pseudo4_contig_3_199	31.4	7	20	0.00184457	1.06063	0.205842
Pse04 Tailocins	Pseudo4_contig_3_2	37.5	17	26	0.00117264	1.37137	0.26615
Pse04 Tailocins	Pseudo4_contig_3_203	16.7	7	8	0.000412712	0.468926	0.091007
Pse04 Tailocins	Pseudo4_contig_3_206	27.7	4	6	0.000989604	0.892344	0.173182
Pse04 Tailocins	Pseudo4_contig_3_208	45	10	30	0.00423674	1.81838	0.352903
Pse04 Tailocins	Pseudo4_contig_3_218	26.7	15	26	0.000969464	0.849269	0.164822
Pse04 Tailocins	Pseudo4_contig_3_222	19.8	7	10	0.000491217	0.577611	0.1121
Pse04 Tailocins	Pseudo4_contig_3_245	12	9	10	0.000382983	0.318257	0.0617657
Pse04 Tailocins	Pseudo4_contig_3_246	14.4	11	15	0.000395957	0.393157	0.076302
Pse04 Tailocins	Pseudo4_contig_3_252	11.6	1	3	0.000713557	0.306171	0.0594202
Pse04 Tailocins	Pseudo4_contig_3_255	18.7	8	10	0.000423145	0.538155	0.104442
Pse04 Tailocins	Pseudo4_contig_3_258	35.2	2	2	0.000496615	1.24905	0.242411
Pse04 Tailocins	Pseudo4_contig_3_259	11.4	3	3	0.000484199	0.30017	0.0582555
Pse04 Tailocins	Pseudo4_contig_3_266	22.7	9	15	0.000761662	0.686553	0.133243
Pse04 Tailocins	Pseudo4_contig_3_268	30.2	6	11	0.00123047	1.00447	0.194943
Pse04 Tailocins	Pseudo4_contig_3_273	11.1	5	10	0.000535449	0.291219	0.0565184
Pse04 Tailocins	Pseudo4_contig_3_274	15.3	8	10	0.000277251	0.422329	0.0819635
Pse04 Tailocins	Pseudo4_contig_3_28	20.7	4	5	0.000343404	0.610646	0.118511
Pse04 Tailocins	Pseudo4_contig_3_283	19.8	26	42	0.000640371	0.577611	0.1121
Pse04 Tailocins	Pseudo4_contig_3_284	12.1	4	4	0.000191491	0.321296	0.0623555
Pse04 Tailocins	Pseudo4_contig_3_329	12.7	5	6	0.000242533	0.339677	0.0659228
Pse04 Tailocins	Pseudo4_contig_3_366	10.3	4	6	0.000248307	0.267652	0.0519446
Pse04 Tailocins	Pseudo4_contig_3_367	39.5	43	85	0.00218009	1.48313	0.287839
Pse04 Tailocins	Pseudo4_contig_3_368	20.4	15	18	0.000413761	0.599558	0.116359
Pse04 Tailocins	Pseudo4_contig_3_373	20.5	6	7	0.000648245	0.603245	0.117075
Pse04 Tailocins	Pseudo4_contig_3_375	12.4	7	10	0.000467825	0.330454	0.064133
Pse04 Tailocins	Pseudo4_contig_3_376	12.6	7	7	0.000270379	0.336596	0.0653248
Pse04 Tailocins	Pseudo4_contig_3_377	12.2	4	6	0.000360574	0.324342	0.0629466
Pse04 Tailocins	Pseudo4_contig_3_379	6.8	3	6	0.000288459	0.169499	0.0328956
Pse04 Tailocins	Pseudo4_contig_3_385	12	7	8	0.000300778	0.318257	0.0617657
Pse04 Tailocins	Pseudo4_contig_3_388	16.1	5	8	0.000382173	0.448772	0.0870955
Pse04 Tailocins	Pseudo4_contig_3_398	16.2	4	6	0.00054889	0.452112	0.0877436
Pse04 Tailocins	Pseudo4_contig_3_399	15.6	2	2	0.000220448	0.432188	0.0838769
Pse04 Tailocins	Pseudo4_contig_3_408	16.7	3	3	0.000289692	0.468926	0.091007
Pse04 Tailocins	Pseudo4_contig_3_409	14.1	3	4	0.000178978	0.383566	0.0744407
Pse04 Tailocins	Pseudo4_contig_3_412	7.3	1	4	0.000316028	0.183042	0.0355238
Pse04 Tailocins	Pseudo4_contig_3_413	19.9	5	7	0.00058366	0.581248	0.112806
Pse04 Tailocins	Pseudo4_contig_3_428	37.4	10	28	0.00162227	1.36592	0.265091
Pse04 Tailocins	Pseudo4_contig_3_433	21.8	15	41	0.00105516	0.651962	0.12653
Pse04 Tailocins	Pseudo4_contig_3_435	16.2	2	6	0.000954759	0.452112	0.0877436
Pse04 Tailocins	Pseudo4_contig_3_438	45.9	5	16	0.00244281	1.8774	0.364356
Pse04 Tailocins	Pseudo4_contig_3_443	8.8	7	8	0.000164784	0.224616	0.0435924
Pse04 Tailocins	Pseudo4_contig_3_451	26.2	4	9	0.000739504	0.8281	0.160714
Pse04 Tailocins	Pseudo4_contig_3_454	24	9	13	0.000592233	0.737801	0.143189
Pse04 Tailocins	Pseudo4_contig_3_461	28.7	6	14	0.00124545	0.936422	0.181736
Pse04 Tailocins	Pseudo4_contig_3_476	26.2	6	11	0.000794108	0.8281	0.160714
Pse04 Tailocins	Pseudo4_contig_3_48	12.8	42	131	0.000622518	0.342765	0.0665222
Pse04 Tailocins	Pseudo4_contig_3_483	19	1	1	0.00022596	0.548817	0.106512
Pse04 Tailocins	Pseudo4_contig_3_49	17.6	7	8	0.000402601	0.499685	0.0969764
Pse04 Tailocins	Pseudo4_contig_3_50	11.1	6	13	0.000409119	0.291219	0.0565184
Pse04 Tailocins	Pseudo4_contig_3_502	12.3	2	3	0.000277819	0.327394	0.0635391
Pse04 Tailocins	Pseudo4_contig_3_517	25.5	12	27	0.00135275	0.798871	0.155041
Pse04 Tailocins	Pseudo4_contig_3_518	32.5	10	31	0.00454854	1.11349	0.216101
Pse04 Tailocins	Pseudo4_contig_3_523	19.7	5	7	0.000445554	0.573983	0.111396
Pse04 Tailocins	Pseudo4_contig_3_566	25.4	15	35	0.00159127	0.794734	0.154238
Pse04 Tailocins	Pseudo4_contig_3_576	14.7	5	13	0.000917961	0.402814	0.0781761
Pse04 Tailocins	Pseudo4_contig_3_577	9.3	3	3	0.000192034	0.238797	0.0463445
Pse04 Tailocins	Pseudo4_contig_3_578	8.8	5	7	0.000364451	0.224616	0.0435924
Pse04 Tailocins	Pseudo4_contig_3_592	12.7	4	4	0.000184457	0.339677	0.0659228
Pse04 Tailocins	Pseudo4_contig_3_60	8.2	4	4	0.000205886	0.207814	0.0403315
Pse04 Tailocins	Pseudo4_contig_3_62	6.7	1	2	0.000277251	0.16681	0.0323736
Pse04 Tailocins	Pseudo4_contig_3_620	7.1	2	2	9.16672e-05	0.177606	0.0344689
Pse04 Tailocins	Pseudo4_contig_3_627	9.6	3	4	0.000184457	0.247383	0.048011
Pse04 Tailocins	Pseudo4_contig_3_630	12.4	9	10	0.000240895	0.330454	0.064133
Pse04 Tailocins	Pseudo4_contig_3_633	16.7	2	3	0.000332294	0.468926	0.091007
Pse04 Tailocins	Pseudo4_contig_3_64	7.2	2	10	0.00115877	0.180321	0.0349958
Pse04 Tailocins	Pseudo4_contig_3_65	19.9	5	10	0.000804127	0.581248	0.112806
Pse04 Tailocins	Pseudo4_contig_3_668	24.6	9	9	0.000365105	0.761976	0.147881
Pse04 Tailocins	Pseudo4_contig_3_669	24.5	3	4	0.000480765	0.757924	0.147094
Pse04 Tailocins	Pseudo4_contig_3_670	56	44	157	0.00556045	2.63078	0.510569
Pse04 Tailocins	Pseudo4_contig_3_671	28.9	8	10	0.00060417	0.94536	0.183471
Pse04 Tailocins	Pseudo4_contig_3_672	24.3	6	8	0.000674507	0.749847	0.145527
Pse04 Tailocins	Pseudo4_contig_3_673	5.8	2	2	0.000119555	0.142878	0.0277291
Pse04 Tailocins	Pseudo4_contig_3_674	21.6	21	29	0.000610702	0.644372	0.125057
Pse04 Tailocins	Pseudo4_contig_3_679	17.7	12	17	0.000603032	0.503142	0.0976474
Pse04 Tailocins	Pseudo4_contig_3_682	8.8	1	1	9.00238e-05	0.224616	0.0435924
Pse04 Tailocins	Pseudo4_contig_3_684	33.9	19	35	0.00160418	1.18273	0.229539
Pse04 Tailocins	Pseudo4_contig_3_685	23.8	13	15	0.00040398	0.729816	0.141639
Pse04 Tailocins	Pseudo4_contig_3_689	14.1	8	8	0.000257871	0.383566	0.0744407
Pse04 Tailocins	Pseudo4_contig_3_704	19.1	6	7	0.000408713	0.552387	0.107205
Pse04 Tailocins	Pseudo4_contig_3_705	15.3	6	6	0.000352145	0.422329	0.0819635
Pse04 Tailocins	Pseudo4_contig_3_709	23.1	12	26	0.00111479	0.702159	0.136272
Pse04 Tailocins	Pseudo4_contig_3_712	15.2	5	8	0.000561391	0.419058	0.0813287
Pse04 Tailocins	Pseudo4_contig_3_725	13.2	6	9	0.000353676	0.355189	0.0689335
Pse04 Tailocins	Pseudo4_contig_3_736	38.5	17	37	0.00173815	1.42661	0.27687
Pse04 Tailocins	Pseudo4_contig_3_737	23	8	15	0.000701738	0.698244	0.135512
Pse04 Tailocins	Pseudo4_contig_3_738	20	2	6	0.00142711	0.584893	0.113513
Pse04 Tailocins	Pseudo4_contig_3_739	40.6	12	14	0.000916938	1.54683	0.300201
Pse04 Tailocins	Pseudo4_contig_3_746	17.1	5	6	0.00028245	0.482518	0.0936448
Pse04 Tailocins	Pseudo4_contig_3_748	6.2	2	4	0.00020175	0.153453	0.0297815
Pse04 Tailocins	Pseudo4_contig_3_759	23.2	4	6	0.000562555	0.706082	0.137033
Pse04 Tailocins	Pseudo4_contig_3_763	5.6	2	2	0.000139481	0.137627	0.02671
Pse04 Tailocins	Pseudo4_contig_3_768	30.5	4	12	0.0025824	1.01837	0.19764
Pse04 Tailocins	Pseudo4_contig_3_770	23.8	10	13	0.000697738	0.729816	0.141639
Pse04 Tailocins	Pseudo4_contig_3_771	17.1	2	3	0.00032127	0.482518	0.0936448
Pse04 Tailocins	Pseudo4_contig_3_775	27.3	7	15	0.0012507	0.874995	0.169815
Pse04 Tailocins	Pseudo4_contig_3_782	12.3	6	7	0.00028245	0.327394	0.0635391
Pse04 Tailocins	Pseudo4_contig_3_787	5.4	3	3	0.000106753	0.1324	0.0256956
Pse04 Tailocins	Pseudo4_contig_3_827	16.7	5	6	0.000359618	0.468926	0.091007
Pse04 Tailocins	Pseudo4_contig_3_828	35.7	6	12	0.002421	1.2751	0.247465
Pse04 Tailocins	Pseudo4_contig_3_829	25.2	11	21	0.000762886	0.786488	0.152638
Pse04 Tailocins	Pseudo4_contig_3_831	24.2	4	8	0.000993229	0.745822	0.144746
Pse04 Tailocins	Pseudo4_contig_3_835	31.8	8	14	0.00122614	1.0797	0.209542
Pse04 Tailocins	Pseudo4_contig_3_842	10.6	1	1	0.000199964	0.276439	0.0536499
Pse04 Tailocins	Pseudo4_contig_3_844	36.2	3	10	0.00160255	1.30144	0.252578
Pse04 Tailocins	Pseudo4_contig_3_848	21.7	7	9	0.000551121	0.648162	0.125792
Pse04 Tailocins	Pseudo4_contig_3_849	24.9	13	25	0.00131678	0.774189	0.150251
Pse04 Tailocins	Pseudo4_contig_3_85	8.9	5	8	0.000244611	0.227439	0.0441403
Pse04 Tailocins	Pseudo4_contig_3_850	32.9	8	16	0.00169735	1.13305	0.219896
Pse04 Tailocins	Pseudo4_contig_3_851	24.7	9	14	0.000788887	0.766038	0.148669
Pse04 Tailocins	Pseudo4_contig_3_861	15.3	6	9	0.000415877	0.422329	0.0819635
Pse04 Tailocins	Pseudo4_contig_3_862	29.3	15	26	0.00111904	0.96336	0.186964
Pse04 Tailocins	Pseudo4_contig_3_87	22.3	9	12	0.000839479	0.671091	0.130242
Pse04 Tailocins	Pseudo4_contig_3_877	4.1	2	3	0.00021317	0.0990058	0.0192146
Pse04 Tailocins	Pseudo4_contig_3_880	37.7	3	3	0.000521445	1.38232	0.268274
Pse04 Tailocins	Pseudo4_contig_3_881	17	9	11	0.000309149	0.479108	0.0929831
Pse04 Tailocins	Pseudo4_contig_3_885	10	4	5	0.000246681	0.258925	0.050251
Pse04 Tailocins	Pseudo4_contig_3_886	48.2	5	11	0.00299465	2.03389	0.394728
Pse04 Tailocins	Pseudo4_contig_3_889	55.2	8	15	0.00292189	2.56451	0.497708
Pse04 Tailocins	Pseudo4_contig_3_893	15.4	5	8	0.000385432	0.425608	0.0825999
Pse04 Tailocins	Pseudo4_contig_3_899	12.2	3	3	0.000184206	0.324342	0.0629466
Pse04 Tailocins	Pseudo4_contig_3_91	9.9	5	8	0.000238166	0.25603	0.0496891
Pse04 Tailocins	Pseudo4_contig_3_919	17.7	3	7	0.000539835	0.503142	0.0976474
Pse04 Tailocins	Pseudo4_contig_3_920	25.6	9	12	0.000542303	0.803018	0.155846
Pse04 Tailocins	Pseudo4_contig_3_926	39.9	10	18	0.00154649	1.50611	0.292298
Pse04 Tailocins	Pseudo4_contig_3_927	23.4	4	5	0.00082467	0.713957	0.138561
Pse04 Tailocins	Pseudo4_contig_3_930	27.9	7	16	0.00168156	0.901078	0.174877
Pse04 Tailocins	Pseudo4_contig_3_946	17.6	2	3	0.000542303	0.499685	0.0969764
Pse04 Tailocins	Pseudo4_contig_3_952	23	8	12	0.000788231	0.698244	0.135512
Pse04 Tailocins	Pseudo4_contig_3_959	49	11	24	0.00221348	2.0903	0.405675
Pse04 Tailocins	Pseudo4_contig_3_96	12.5	3	6	0.000605249	0.333522	0.0647282
Pse04 Tailocins	Pseudo4_contig_3_960	58	24	69	0.00541362	2.80189	0.543778
Pse04 Tailocins	Pseudo4_contig_3_967	7.3	7	12	0.000342796	0.183042	0.0355238
Pse04 Tailocins	Pseudo4_contig_3_968	24	4	6	0.000811831	0.737801	0.143189
Pse04 Tailocins	Pseudo4_contig_3_969	9.7	3	3	0.000193128	0.250259	0.0485691
Pse04 Tailocins	Pseudo4_contig_3_975	14.3	4	9	0.000645599	0.389953	0.0756801
Pse04 Tailocins	Pseudo4_contig_3_979	11	5	6	0.000316028	0.288249	0.0559421
Pse04 Tailocins	Pseudo4_contig_3_983	7	3	4	0.000244281	0.174898	0.0339433
Pse04 Tailocins	Pseudo4_contig_3_99	18.6	3	5	0.000511221	0.534617	0.103756
Pse04 Tailocins	Pseudo4_contig_3_996	21.2	9	18	0.0021074	0.629296	0.122131
Pse04 Tailocins	Pseudo4_contig_3_999	40	8	23	0.0030571	1.51189	0.29342
Pse04 Tailocins	Pseudo4_contig_4_125	20	4	6	0.000645599	0.584893	0.113513
Pse04 Tailocins	Pseudo4_contig_4_13	11.5	3	3	0.000251066	0.303167	0.0588371
Pse04 Tailocins	Pseudo4_contig_4_14	16.3	7	11	0.000606233	0.455459	0.0883933
Pse04 Tailocins	Pseudo4_contig_4_142	22.5	14	22	0.000539166	0.678804	0.131739
Pse04 Tailocins	Pseudo4_contig_4_151	24.8	9	12	0.000809408	0.770109	0.149459
Pse04 Tailocins	Pseudo4_contig_4_155	28.2	3	4	0.000728902	0.914256	0.177434
Pse04 Tailocins	Pseudo4_contig_4_16	37	4	6	0.00125533	1.34423	0.260881
Pse04 Tailocins	Pseudo4_contig_4_164	23	5	13	0.000866512	0.698244	0.135512
Pse04 Tailocins	Pseudo4_contig_4_165	32.3	21	40	0.0013214	1.10378	0.214216
Pse04 Tailocins	Pseudo4_contig_4_167	5	1	2	0.000174486	0.122018	0.0236808
Pse04 Tailocins	Pseudo4_contig_4_173	17.4	5	8	0.000492555	0.492794	0.0956392
Pse04 Tailocins	Pseudo4_contig_4_176	8.8	5	10	0.000403499	0.224616	0.0435924
Pse04 Tailocins	Pseudo4_contig_4_177	18.6	6	6	0.000297315	0.534617	0.103756
Pse04 Tailocins	Pseudo4_contig_4_185	60.3	15	144	0.0208578	3.00867	0.583908
Pse04 Tailocins	Pseudo4_contig_4_186	24.7	7	15	0.00190415	0.766038	0.148669
Pse04 Tailocins	Pseudo4_contig_4_187	42.6	33	98	0.00430818	1.66686	0.323496
Pse04 Tailocins	Pseudo4_contig_4_188	20.6	7	17	0.00134312	0.606941	0.117792
Pse04 Tailocins	Pseudo4_contig_4_189	61.8	35	147	0.00725242	3.14954	0.611248
Pse04 Tailocins	Pseudo4_contig_4_19	10.2	3	3	0.000203567	0.264736	0.0513787
Pse04 Tailocins	Pseudo4_contig_4_190	31.2	5	8	0.00128204	1.05116	0.204005
Pse04 Tailocins	Pseudo4_contig_4_191	6.4	2	4	0.000198646	0.158777	0.0308147
Pse04 Tailocins	Pseudo4_contig_4_193	8.4	4	6	0.000222255	0.213389	0.0414135
Pse04 Tailocins	Pseudo4_contig_4_2	13	5	10	0.000574961	0.348963	0.067725
Pse04 Tailocins	Pseudo4_contig_4_20	9.8	1	2	0.000316028	0.253141	0.0491284
Pse04 Tailocins	Pseudo4_contig_4_219	19.8	12	16	0.000504938	0.577611	0.1121
Pse04 Tailocins	Pseudo4_contig_4_242	31.3	11	21	0.00163064	1.05589	0.204922
Pse04 Tailocins	Pseudo4_contig_4_280	61.8	7	11	0.00172608	3.14954	0.611248
Pse04 Tailocins	Pseudo4_contig_4_281	13.6	7	16	0.00056052	0.367729	0.071367
Pse04 Tailocins	Pseudo4_contig_4_282	18.1	15	16	0.000403499	0.51705	0.100347
Pse04 Tailocins	Pseudo4_contig_4_284	18.6	12	18	0.000657072	0.534617	0.103756
Pse04 Tailocins	Pseudo4_contig_4_288	23.5	5	9	0.00125533	0.717908	0.139328
Pse04 Tailocins	Pseudo4_contig_4_289	26.1	11	20	0.000907469	0.823896	0.159898
Pse04 Tailocins	Pseudo4_contig_4_290	56.5	12	17	0.0022865	2.67282	0.518729
Pse04 Tailocins	Pseudo4_contig_4_291	12.7	4	7	0.000455826	0.339677	0.0659228
Pse04 Tailocins	Pseudo4_contig_4_292	17.9	7	9	0.000401112	0.51008	0.0989939
Pse04 Tailocins	Pseudo4_contig_4_294	46.2	17	46	0.00234102	1.89734	0.368227
Pse04 Tailocins	Pseudo4_contig_4_295	9.8	4	8	0.000413656	0.253141	0.0491284
Pse04 Tailocins	Pseudo4_contig_4_296	17.1	18	31	0.00060075	0.482518	0.0936448
Pse04 Tailocins	Pseudo4_contig_4_298	22.7	4	4	0.000401706	0.686553	0.133243
Pse04 Tailocins	Pseudo4_contig_4_302	13.7	5	9	0.000353676	0.370882	0.071979
Pse04 Tailocins	Pseudo4_contig_4_303	49.8	15	46	0.00332081	2.14775	0.416825
Pse04 Tailocins	Pseudo4_contig_4_309	9.7	4	6	0.000291561	0.250259	0.0485691
Pse04 Tailocins	Pseudo4_contig_4_313	10.6	1	1	0.000159127	0.276439	0.0536499
Pse04 Tailocins	Pseudo4_contig_4_316	24.9	7	13	0.000762981	0.774189	0.150251
Pse04 Tailocins	Pseudo4_contig_4_33	5.8	2	3	0.000151991	0.142878	0.0277291
Pse04 Tailocins	Pseudo4_contig_4_330	20.7	3	4	0.000367414	0.610646	0.118511
Pse04 Tailocins	Pseudo4_contig_4_341	16.8	3	5	0.000527943	0.472312	0.0916641
Pse04 Tailocins	Pseudo4_contig_4_343	16.6	6	10	0.000485935	0.465548	0.0903513
Pse04 Tailocins	Pseudo4_contig_4_353	23.7	11	23	0.00104569	0.725838	0.140867
Pse04 Tailocins	Pseudo4_contig_4_36	30	6	6	0.000535873	0.995262	0.193156
Pse04 Tailocins	Pseudo4_contig_4_361	3.9	2	4	0.000208258	0.0939563	0.0182346
Pse04 Tailocins	Pseudo4_contig_4_363	15.4	6	7	0.000443058	0.425608	0.0825999
Pse04 Tailocins	Pseudo4_contig_4_365	17	3	16	0.00256408	0.479108	0.0929831
Pse04 Tailocins	Pseudo4_contig_4_372	4.7	2	2	6.86808e-05	0.114295	0.0221817
Pse04 Tailocins	Pseudo4_contig_4_417	46.4	5	7	0.00141225	1.91072	0.370823
Pse04 Tailocins	Pseudo4_contig_4_42	35.8	5	11	0.00185489	1.28034	0.248483
Pse04 Tailocins	Pseudo4_contig_4_420	38.3	3	3	0.000633532	1.41546	0.274706
Pse04 Tailocins	Pseudo4_contig_4_425	35.2	13	36	0.00196013	1.24905	0.242411
Pse04 Tailocins	Pseudo4_contig_4_435	11.2	2	5	0.000360958	0.294196	0.0570961
Pse04 Tailocins	Pseudo4_contig_4_437	14.5	5	9	0.000490033	0.396368	0.0769253
Pse04 Tailocins	Pseudo4_contig_4_441	12.3	4	10	0.000556551	0.327394	0.0635391
Pse04 Tailocins	Pseudo4_contig_4_452	7.7	1	2	0.000203567	0.193988	0.0376483
Pse04 Tailocins	Pseudo4_contig_4_455	13.6	3	5	0.000335252	0.367729	0.071367
Pse04 Tailocins	Pseudo4_contig_4_456	11.9	7	8	0.000244943	0.315225	0.0611773
Pse04 Tailocins	Pseudo4_contig_4_46	20.8	4	10	0.000625927	0.614359	0.119232
Pse04 Tailocins	Pseudo4_contig_4_463	20.3	5	6	0.00110224	0.595879	0.115645
Pse04 Tailocins	Pseudo4_contig_4_464	21.5	8	15	0.000808925	0.64059	0.124323
Pse04 Tailocins	Pseudo4_contig_4_47	16.6	2	4	0.000554502	0.465548	0.0903513
Pse04 Tailocins	Pseudo4_contig_4_479	6	1	1	0.000122804	0.148154	0.0287529
Pse04 Tailocins	Pseudo4_contig_4_481	10.4	3	4	0.00022882	0.270574	0.0525117
Pse04 Tailocins	Pseudo4_contig_4_484	4.3	2	2	8.39999e-05	0.104079	0.0201991
Pse04 Tailocins	Pseudo4_contig_4_49	26.6	17	33	0.00157314	0.845015	0.163997
Pse04 Tailocins	Pseudo4_contig_4_493	29	14	20	0.000993229	0.949845	0.184341
Pse04 Tailocins	Pseudo4_contig_4_494	5.2	3	4	0.000234763	0.127197	0.0246859
Pse04 Tailocins	Pseudo4_contig_4_495	17.1	6	9	0.000470749	0.482518	0.0936448
Pse04 Tailocins	Pseudo4_contig_4_496	7.5	3	4	0.000205418	0.188502	0.0365836
Pse04 Tailocins	Pseudo4_contig_4_50	10.8	4	13	0.000608173	0.282331	0.0547934
Pse04 Tailocins	Pseudo4_contig_4_506	7.4	3	3	0.000148009	0.185769	0.0360531
Pse04 Tailocins	Pseudo4_contig_4_508	9.3	3	6	0.000299946	0.238797	0.0463445
Pse04 Tailocins	Pseudo4_contig_4_509	8.6	5	13	0.000647021	0.21899	0.0425004
Pse04 Tailocins	Pseudo4_contig_4_512	15.5	5	5	0.000297315	0.428894	0.0832377
Pse04 Tailocins	Pseudo4_contig_4_519	8.1	1	2	0.000182963	0.205036	0.0397924
Pse04 Tailocins	Pseudo4_contig_4_523	17.8	8	9	0.000446953	0.506607	0.0983199
Pse04 Tailocins	Pseudo4_contig_4_527	20.1	12	25	0.000921532	0.588547	0.114222
Pse04 Tailocins	Pseudo4_contig_4_544	20.8	7	7	0.000318895	0.614359	0.119232
Pse04 Tailocins	Pseudo4_contig_4_545	16.2	5	12	0.000601223	0.452112	0.0877436
Pse04 Tailocins	Pseudo4_contig_4_546	12.2	4	5	0.000236855	0.324342	0.0629466
Pse04 Tailocins	Pseudo4_contig_4_557	26.3	3	4	0.000456484	0.832314	0.161532
Pse04 Tailocins	Pseudo4_contig_4_559	18.4	4	11	0.00120658	0.527566	0.102387
Pse04 Tailocins	Pseudo4_contig_4_560	3.4	1	2	0.00011924	0.081434	0.0158043
Pse04 Tailocins	Pseudo4_contig_4_562	15.4	3	4	0.000332294	0.425608	0.0825999
Pse04 Tailocins	Pseudo4_contig_4_573	32.5	10	22	0.00156817	1.11349	0.216101
Pse04 Tailocins	Pseudo4_contig_4_595	23.3	13	19	0.000736404	0.710015	0.137796
Pse04 Tailocins	Pseudo4_contig_4_6	18	8	9	0.000425447	0.513561	0.0996695
Pse04 Tailocins	Pseudo4_contig_4_60	25.9	4	23	0.00213871	0.815516	0.158271
Pse04 Tailocins	Pseudo4_contig_4_600	26.1	13	15	0.000543172	0.823896	0.159898
Pse04 Tailocins	Pseudo4_contig_4_604	16.6	5	6	0.000289074	0.465548	0.0903513
Pse04 Tailocins	Pseudo4_contig_4_616	12.9	3	7	0.000399424	0.34586	0.0671229
Pse04 Tailocins	Pseudo4_contig_4_618	18.3	14	25	0.000849472	0.524053	0.101706
Pse04 Tailocins	Pseudo4_contig_4_620	25.3	7	12	0.00070065	0.790606	0.153437
Pse04 Tailocins	Pseudo4_contig_4_623	28.5	9	18	0.00114895	0.927525	0.18001
Pse04 Tailocins	Pseudo4_contig_4_638	11.5	6	11	0.00043837	0.303167	0.0588371
Pse04 Tailocins	Pseudo4_contig_4_668	9.5	3	3	0.000157646	0.244515	0.0474542
Pse04 Tailocins	Pseudo4_contig_4_671	4.9	1	2	0.000130613	0.119438	0.0231799
Pse04 Tailocins	Pseudo4_contig_4_683	4.7	1	6	0.000459579	0.114295	0.0221817
Pse04 Tailocins	Pseudo4_contig_4_7	9.5	6	13	0.000591041	0.244515	0.0474542
Pse04 Tailocins	Pseudo4_contig_4_708	9.4	2	3	0.000193128	0.241652	0.0468987
Pse04 Tailocins	Pseudo4_contig_4_713	15.3	1	2	0.000461142	0.422329	0.0819635
Pse04 Tailocins	Pseudo4_contig_4_728	17.8	2	2	0.000171182	0.506607	0.0983199
Pse04 Tailocins	Pseudo4_contig_4_746	16.4	8	18	0.000661345	0.458814	0.0890445
Pse04 Tailocins	Pseudo4_contig_4_75	17.9	3	3	0.000205418	0.51008	0.0989939
Pse04 Tailocins	Pseudo4_contig_4_763	9.4	6	7	0.00016953	0.241652	0.0468987
Pse04 Tailocins	Pseudo4_contig_4_764	13.2	5	7	0.000463847	0.355189	0.0689335
Pse04 Tailocins	Pseudo4_contig_4_777	14.8	6	8	0.000366669	0.406048	0.0788038
Pse04 Tailocins	Pseudo4_contig_4_788	8.4	2	2	0.000140785	0.213389	0.0414135
Pse04 Tailocins	Pseudo4_contig_4_795	19.3	8	14	0.000792841	0.559552	0.108595
Pse04 Tailocins	Reverse_Pseudo4_contig_1_1850	14.6	3	3	0.000274445	0.399587	0.07755
Pse04 Tailocins	Reverse_Pseudo4_contig_1_348	9.8	6	11	0.000324062	0.253141	0.0491284
Pse04 Tailocins	Reverse_Pseudo4_contig_2_260	7.4	7	15	0.000534605	0.185769	0.0360531
Pse04 Tailocins	Reverse_Pseudo4_contig_2_84	6.5	1	1	9.82433e-05	0.161449	0.0313332
Pse04 Tailocins	Reverse_Pseudo4_contig_4_39	4.5	5	11	0.000326617	0.109175	0.0211881
Pse05 Tailocins	Pseudo5_contig_2_297	93.4	67	250	0.0101967	7.59014	0.594852
Pse05 Tailocins	Pseudo5_contig_2_292	88.3	9	38	0.0106427	6.63836	0.52026
Pse05 Tailocins	Pseudo5_contig_3_1164	87.9	46	149	0.00797399	6.56833	0.514771
Pse05 Tailocins	Pseudo5_contig_2_294	86.1	16	37	0.00540658	6.26106	0.49069
Pse05 Tailocins	Pseudo5_contig_3_1152	85.9	55	283	0.0119788	6.2277	0.488076
Pse05 Tailocins	Pseudo5_contig_2_312	85.7	36	75	0.00360091	6.19449	0.485473
Pse05 Tailocins	Pseudo5_contig_3_1189	82.9	9	20	0.00260531	5.74528	0.450268
Pse05 Tailocins	Pseudo5_contig_2_302	81.4	29	114	0.00962655	5.51628	0.432321
Pse05 Tailocins	Pseudo5_contig_3_1177	81.1	16	25	0.00344349	5.47143	0.428805
Pse05 Tailocins	Pseudo5_contig_2_301	80.3	39	113	0.00548809	5.35331	0.419548
Pse05 Tailocins	Pseudo5_contig_4_297	80.2	39	92	0.00348196	5.3387	0.418403
Pse05 Tailocins	Pseudo5_contig_2_293	80.1	135	1638	0.0552718	5.32412	0.41726
Pse05 Tailocins	Pseudo5_contig_2_283	79.1	59	177	0.00766585	5.18016	0.405978
Pse05 Tailocins	Pseudo5_contig_2_291	78.9	19	68	0.00589015	5.15177	0.403753
Pse05 Tailocins	Pseudo5_contig_2_572	78.4	9	11	0.00147877	5.08135	0.398234
Pse05 Tailocins	Pseudo5_contig_1_241	76	31	95	0.00798202	4.7544	0.372611
Pse05 Tailocins	Pseudo5_contig_3_1162	75	15	26	0.00280071	4.62341	0.362345
Pse05 Tailocins	Pseudo5_contig_1_883	73.9	14	38	0.00272889	4.48277	0.351322
Pse05 Tailocins	Pseudo5_contig_2_56	73.8	13	18	0.00111615	4.47016	0.350334
Pse05 Tailocins	Pseudo5_contig_2_238	73.5	23	44	0.0030179	4.4325	0.347383
Pse05 Tailocins	Pseudo5_contig_1_437	73.1	8	30	0.00542072	4.3827	0.34348
Pse05 Tailocins	Pseudo5_contig_2_1393	72.8	10	16	0.00126229	4.34564	0.340576
Pse05 Tailocins	Pseudo5_contig_3_151	72.6	7	7	0.000805683	4.32108	0.338651
Pse05 Tailocins	Pseudo5_contig_1_536	72.4	8	10	0.000800202	4.29663	0.336735
Pse05 Tailocins	Pseudo5_contig_1_365	72.4	7	9	0.000787699	4.29663	0.336735
Pse05 Tailocins	Pseudo5_contig_1_508	71.6	27	45	0.0014915	4.19996	0.329158
Pse05 Tailocins	Pseudo5_contig_2_299	71.6	10	17	0.00169037	4.19996	0.329158
Pse05 Tailocins	Pseudo5_contig_1_1006	71.5	18	47	0.00255599	4.188	0.328221
Pse05 Tailocins	Pseudo5_contig_2_304	71	16	54	0.0053694	4.12861	0.323567
Pse05 Tailocins	Pseudo5_contig_2_172	70.8	27	36	0.00128988	4.10505	0.32172
Pse05 Tailocins	Pseudo5_contig_1_1005	70.7	23	37	0.00249702	4.09331	0.3208
Pse05 Tailocins	Pseudo5_contig_3_841	70.2	10	13	0.00106564	4.03501	0.31623
Pse05 Tailocins	Pseudo5_contig_1_2108	69.9	15	31	0.00313814	4.00035	0.313514
Pse05 Tailocins	Pseudo5_contig_2_300	69.7	21	69	0.00878404	3.97737	0.311713
Pse05 Tailocins	Pseudo5_contig_1_1521	69.6	21	35	0.00173495	3.96592	0.310816
Pse05 Tailocins	Pseudo5_contig_4_293	69	10	16	0.0016004	3.89779	0.305476
Pse05 Tailocins	Pseudo5_contig_1_673	68.6	6	9	0.00144036	3.85288	0.301957
Pse05 Tailocins	Pseudo5_contig_3_1182	67.8	16	34	0.00322793	3.76431	0.295016
Pse05 Tailocins	Pseudo5_contig_1_1038	67.3	11	23	0.00238579	3.70977	0.290741
Pse05 Tailocins	Pseudo5_contig_2_40	67.2	14	17	0.00118536	3.69894	0.289892
Pse05 Tailocins	Pseudo5_contig_1_1348	67.1	27	43	0.00158461	3.68813	0.289045
Pse05 Tailocins	Pseudo5_contig_3_449	66.9	12	19	0.0021573	3.66659	0.287357
Pse05 Tailocins	Pseudo5_contig_2_20	66.1	20	28	0.00136382	3.58142	0.280682
Pse05 Tailocins	Pseudo5_contig_2_298	65.9	27	69	0.00335114	3.56037	0.279032
Pse05 Tailocins	Pseudo5_contig_3_664	65.5	27	40	0.00179725	3.51856	0.275756
Pse05 Tailocins	Pseudo5_contig_1_894	64.8	48	104	0.00275653	3.44631	0.270094
Pse05 Tailocins	Pseudo5_contig_3_1186	64.8	11	15	0.00173837	3.44631	0.270094
Pse05 Tailocins	Pseudo5_contig_2_284	64.3	29	115	0.0115029	3.39542	0.266105
Pse05 Tailocins	Pseudo5_contig_4_292	63.9	34	67	0.00226081	3.35512	0.262946
Pse05 Tailocins	Pseudo5_contig_2_279	63.7	34	165	0.00837674	3.33511	0.261378
Pse05 Tailocins	Pseudo5_contig_3_1167	63.5	14	20	0.00159282	3.31519	0.259817
Pse05 Tailocins	Pseudo5_contig_3_1163	63.2	53	139	0.00333208	3.28549	0.257489
Pse05 Tailocins	Pseudo5_contig_1_410	63.2	42	113	0.00433534	3.28549	0.257489
Pse05 Tailocins	Pseudo5_contig_1_1466	63	26	40	0.00147083	3.2658	0.255946
Pse05 Tailocins	Pseudo5_contig_3_758	62.6	28	57	0.00192725	3.22669	0.252881
Pse05 Tailocins	Pseudo5_contig_1_1340	62.5	27	41	0.00115989	3.21697	0.252119
Pse05 Tailocins	Pseudo5_contig_3_1173	62.3	14	27	0.00198998	3.19759	0.250601
Pse05 Tailocins	Pseudo5_contig_3_134	62.2	13	16	0.00109296	3.18794	0.249844
Pse05 Tailocins	Pseudo5_contig_4_180	62	31	71	0.00260502	3.16869	0.248336
Pse05 Tailocins	Pseudo5_contig_3_1179	62	18	41	0.00384902	3.16869	0.248336
Pse05 Tailocins	Pseudo5_contig_2_256	61.9	25	39	0.00120693	3.15911	0.247585
Pse05 Tailocins	Pseudo5_contig_3_342	61.6	14	15	0.000756948	3.13048	0.245341
Pse05 Tailocins	Pseudo5_contig_3_1171	61.5	7	9	0.00166196	3.12098	0.244596
Pse05 Tailocins	Pseudo5_contig_2_168	61.2	11	18	0.00260756	3.09261	0.242373
Pse05 Tailocins	Pseudo5_contig_2_1096	60.9	11	17	0.00169037	3.06443	0.240165
Pse05 Tailocins	Pseudo5_contig_3_1192	60.9	12	17	0.00223181	3.06443	0.240165
Pse05 Tailocins	Pseudo5_contig_2_239	60.8	25	57	0.00332584	3.05509	0.239432
Pse05 Tailocins	Pseudo5_contig_1_359	60.8	9	13	0.00168042	3.05509	0.239432
Pse05 Tailocins	Pseudo5_contig_3_663	60.5	47	107	0.00281827	3.02717	0.237245
Pse05 Tailocins	Pseudo5_contig_2_305	60.5	6	14	0.0011763	3.02717	0.237245
Pse05 Tailocins	Pseudo5_contig_3_1161	60.2	7	10	0.0013662	2.99945	0.235072
Pse05 Tailocins	Pseudo5_contig_1_981	60.2	7	9	0.00128168	2.99945	0.235072
Pse05 Tailocins	Pseudo5_contig_2_947	60.1	11	17	0.00101663	2.99025	0.234351
Pse05 Tailocins	Pseudo5_contig_1_802	59.9	17	26	0.0018435	2.97192	0.232914
Pse05 Tailocins	Pseudo5_contig_4_233	59.8	14	28	0.0016169	2.96278	0.232198
Pse05 Tailocins	Pseudo5_contig_2_769	59.7	21	38	0.00146124	2.95367	0.231484
Pse05 Tailocins	Pseudo5_contig_2_1106	59.7	34	52	0.00207067	2.95367	0.231484
Pse05 Tailocins	Pseudo5_contig_3_1184	59.6	15	33	0.0033406	2.94457	0.230771
Pse05 Tailocins	Pseudo5_contig_2_309	59.4	11	18	0.00161752	2.92645	0.229351
Pse05 Tailocins	Pseudo5_contig_2_232	59.3	19	30	0.00146549	2.91742	0.228643
Pse05 Tailocins	Pseudo5_contig_3_1154	59.1	10	20	0.00211374	2.89942	0.227233
Pse05 Tailocins	Pseudo5_contig_2_17	59	24	54	0.00188655	2.89045	0.22653
Pse05 Tailocins	Pseudo5_contig_1_630	58.8	6	13	0.00225211	2.87258	0.225129
Pse05 Tailocins	Pseudo5_contig_2_391	58.6	28	49	0.00196988	2.85478	0.223734
Pse05 Tailocins	Pseudo5_contig_1_118	58.4	12	15	0.000782806	2.83707	0.222346
Pse05 Tailocins	Pseudo5_contig_1_631	58.3	41	93	0.00285703	2.82825	0.221655
Pse05 Tailocins	Pseudo5_contig_2_280	58.3	14	38	0.00302636	2.82825	0.221655
Pse05 Tailocins	Pseudo5_contig_2_288	58.3	8	15	0.00198475	2.82825	0.221655
Pse05 Tailocins	Pseudo5_contig_3_802	58.1	16	24	0.000971812	2.81066	0.220276
Pse05 Tailocins	Pseudo5_contig_1_242	58.1	16	25	0.00135518	2.81066	0.220276
Pse05 Tailocins	Pseudo5_contig_4_307	58.1	15	23	0.00123482	2.81066	0.220276
Pse05 Tailocins	Pseudo5_contig_1_559	57.7	17	21	0.000814986	2.77572	0.217538
Pse05 Tailocins	Pseudo5_contig_1_6	57.7	11	11	0.000867825	2.77572	0.217538
Pse05 Tailocins	Pseudo5_contig_2_287	57.6	41	71	0.00164339	2.76704	0.216858
Pse05 Tailocins	Pseudo5_contig_1_537	57.6	12	18	0.000963301	2.76704	0.216858
Pse05 Tailocins	Pseudo5_contig_2_285	57.6	18	27	0.00237547	2.76704	0.216858
Pse05 Tailocins	Pseudo5_contig_3_1109	57.2	45	86	0.00225807	2.7325	0.214151
Pse05 Tailocins	Pseudo5_contig_3_1157	57.2	13	29	0.00293568	2.7325	0.214151
Pse05 Tailocins	Pseudo5_contig_3_1003	57.1	20	23	0.000788771	2.72392	0.213478
Pse05 Tailocins	Pseudo5_contig_1_698	57.1	19	32	0.00132447	2.72392	0.213478
Pse05 Tailocins	Pseudo5_contig_2_321	57.1	15	22	0.00142739	2.72392	0.213478
Pse05 Tailocins	Pseudo5_contig_2_677	57.1	20	41	0.00244317	2.72392	0.213478
Pse05 Tailocins	Pseudo5_contig_1_1809	57	69	134	0.0025244	2.71535	0.212807
Pse05 Tailocins	Pseudo5_contig_2_764	56.9	41	77	0.0022942	2.70681	0.212137
Pse05 Tailocins	Pseudo5_contig_2_323	56.9	7	10	0.00109832	2.70681	0.212137
Pse05 Tailocins	Pseudo5_contig_1_327	56.6	6	6	0.000741364	2.68129	0.210137
Pse05 Tailocins	Pseudo5_contig_4_290	56.3	8	9	0.00100158	2.65595	0.208151
Pse05 Tailocins	Pseudo5_contig_2_1196	56	5	7	0.000646317	2.63078	0.206179
Pse05 Tailocins	Pseudo5_contig_4_283	55.6	5	6	0.000700177	2.59749	0.20357
Pse05 Tailocins	Pseudo5_contig_2_1108	55.5	21	30	0.00118063	2.58922	0.202922
Pse05 Tailocins	Pseudo5_contig_3_960	55.5	9	10	0.000804031	2.58922	0.202922
Pse05 Tailocins	Pseudo5_contig_4_149	55.3	11	13	0.000833798	2.57273	0.201629
Pse05 Tailocins	Pseudo5_contig_1_102	55.2	20	44	0.00177311	2.56451	0.200985
Pse05 Tailocins	Pseudo5_contig_4_176	55.1	11	32	0.00344702	2.55631	0.200343
Pse05 Tailocins	Pseudo5_contig_3_591	55	16	44	0.00231058	2.54813	0.199702
Pse05 Tailocins	Pseudo5_contig_2_1348	54.9	5	8	0.000819719	2.53997	0.199062
Pse05 Tailocins	Pseudo5_contig_2_35	54.9	5	5	0.00092331	2.53997	0.199062
Pse05 Tailocins	Pseudo5_contig_1_888	54.8	9	12	0.000685887	2.53183	0.198424
Pse05 Tailocins	Pseudo5_contig_1_1212	54.7	12	25	0.00280071	2.52371	0.197787
Pse05 Tailocins	Pseudo5_contig_3_1181	54.6	12	29	0.00374864	2.5156	0.197152
Pse05 Tailocins	Pseudo5_contig_3_1156	54.5	22	84	0.00611063	2.50752	0.196519
Pse05 Tailocins	Pseudo5_contig_1_351	54.5	6	10	0.00115891	2.50752	0.196519
Pse05 Tailocins	Pseudo5_contig_2_1283	54.4	35	51	0.00108209	2.49945	0.195886
Pse05 Tailocins	Pseudo5_contig_3_215	54.4	8	17	0.00178545	2.49945	0.195886
Pse05 Tailocins	Pseudo5_contig_3_579	54.3	29	58	0.00196106	2.4914	0.195256
Pse05 Tailocins	Pseudo5_contig_1_384	54.2	23	40	0.00169312	2.48337	0.194626
Pse05 Tailocins	Pseudo5_contig_1_191	54.1	9	10	0.000497167	2.47536	0.193998
Pse05 Tailocins	Pseudo5_contig_3_790	54	15	29	0.00117427	2.46737	0.193372
Pse05 Tailocins	Pseudo5_contig_2_44	54	13	14	0.000726109	2.46737	0.193372
Pse05 Tailocins	Pseudo5_contig_2_206	54	17	27	0.00172515	2.46737	0.193372
Pse05 Tailocins	Pseudo5_contig_1_1766	54	9	32	0.00305532	2.46737	0.193372
Pse05 Tailocins	Pseudo5_contig_1_381	53.9	13	19	0.000994644	2.45939	0.192747
Pse05 Tailocins	Pseudo5_contig_3_227	53.8	29	62	0.00171925	2.45144	0.192123
Pse05 Tailocins	Pseudo5_contig_2_109	53.6	7	13	0.00195049	2.43558	0.190881
Pse05 Tailocins	Pseudo5_contig_2_832	53.5	30	47	0.00141795	2.42768	0.190261
Pse05 Tailocins	Pseudo5_contig_4_164	53.4	16	27	0.00123628	2.41979	0.189644
Pse05 Tailocins	Pseudo5_contig_4_42	53	4	5	0.000627024	2.38844	0.187186
Pse05 Tailocins	Pseudo5_contig_2_1138	52.9	27	42	0.00131921	2.38065	0.186576
Pse05 Tailocins	Pseudo5_contig_2_759	52.9	13	16	0.000744786	2.38065	0.186576
Pse05 Tailocins	Pseudo5_contig_1_119	52.9	3	4	0.000646317	2.38065	0.186576
Pse05 Tailocins	Pseudo5_contig_2_330	52.7	11	13	0.000618853	2.36512	0.185358
Pse05 Tailocins	Pseudo5_contig_3_661	52.4	22	44	0.00132744	2.34195	0.183543
Pse05 Tailocins	Pseudo5_contig_2_847	52.3	5	7	0.00105973	2.33426	0.18294
Pse05 Tailocins	Pseudo5_contig_1_721	52.1	24	47	0.00176689	2.31894	0.18174
Pse05 Tailocins	Pseudo5_contig_3_207	52	12	13	0.000853341	2.31131	0.181141
Pse05 Tailocins	Pseudo5_contig_1_268	51.9	26	41	0.0013752	2.3037	0.180545
Pse05 Tailocins	Pseudo5_contig_3_163	51.9	14	28	0.00127858	2.3037	0.180545
Pse05 Tailocins	Pseudo5_contig_2_364	51.9	5	8	0.000872948	2.3037	0.180545
Pse05 Tailocins	Pseudo5_contig_3_374	51.8	56	118	0.00225074	2.2961	0.179949
Pse05 Tailocins	Pseudo5_contig_2_409	51.8	15	17	0.000740083	2.2961	0.179949
Pse05 Tailocins	Pseudo5_contig_3_1185	51.7	2	2	0.000579457	2.28852	0.179355
Pse05 Tailocins	Pseudo5_contig_2_433	51.6	10	12	0.000587904	2.28095	0.178762
Pse05 Tailocins	Pseudo5_contig_3_1130	51.5	17	22	0.000749885	2.27341	0.178171
Pse05 Tailocins	Pseudo5_contig_3_1166	51.5	6	12	0.00195778	2.27341	0.178171
Pse05 Tailocins	Pseudo5_contig_3_1002	51.3	18	24	0.000711291	2.25837	0.176992
Pse05 Tailocins	Pseudo5_contig_3_447	51.3	6	21	0.00464328	2.25837	0.176992
Pse05 Tailocins	Pseudo5_contig_2_1153	51.1	24	46	0.00171777	2.2434	0.175819
Pse05 Tailocins	Pseudo5_contig_1_1338	51	19	29	0.00108054	2.23594	0.175234
Pse05 Tailocins	Pseudo5_contig_1_560	50.9	10	14	0.00142581	2.22849	0.174651
Pse05 Tailocins	Pseudo5_contig_3_1172	50.9	9	19	0.00290255	2.22849	0.174651
Pse05 Tailocins	Pseudo5_contig_3_770	50.7	11	24	0.00280071	2.21366	0.173488
Pse05 Tailocins	Pseudo5_contig_1_550	50.6	23	37	0.00105204	2.20627	0.172909
Pse05 Tailocins	Pseudo5_contig_2_548	50.6	11	15	0.00106356	2.20627	0.172909
Pse05 Tailocins	Pseudo5_contig_2_1005	50.5	25	42	0.00144924	2.19889	0.172331
Pse05 Tailocins	Pseudo5_contig_2_776	50.5	8	13	0.00108146	2.19889	0.172331
Pse05 Tailocins	Pseudo5_contig_3_1180	50.5	5	6	0.000998272	2.19889	0.172331
Pse05 Tailocins	Pseudo5_contig_1_383	50.4	17	21	0.000842217	2.19154	0.171755
Pse05 Tailocins	Pseudo5_contig_2_303	50.4	22	91	0.00395138	2.19154	0.171755
Pse05 Tailocins	Pseudo5_contig_3_1133	50.4	9	10	0.000481497	2.19154	0.171755
Pse05 Tailocins	Pseudo5_contig_2_124	50.4	5	7	0.000834253	2.19154	0.171755
Pse05 Tailocins	Pseudo5_contig_1_2516	50.4	4	5	0.000743551	2.19154	0.171755
Pse05 Tailocins	Pseudo5_contig_2_262	50.3	21	31	0.00140792	2.1842	0.171179
Pse05 Tailocins	Pseudo5_contig_2_1770	50.3	4	4	0.000351921	2.1842	0.171179
Pse05 Tailocins	Pseudo5_contig_2_1136	50.2	27	40	0.0010357	2.17687	0.170605
Pse05 Tailocins	Pseudo5_contig_2_1259	50.2	18	29	0.0010594	2.17687	0.170605
Pse05 Tailocins	Pseudo5_contig_4_172	50	14	14	0.000811239	2.16228	0.169461
Pse05 Tailocins	Pseudo5_contig_2_974	50	8	14	0.00116465	2.16228	0.169461
Pse05 Tailocins	Pseudo5_contig_1_609	50	10	22	0.00184847	2.16228	0.169461
Pse05 Tailocins	Pseudo5_contig_3_829	49.6	27	49	0.00196517	2.13329	0.167189
Pse05 Tailocins	Pseudo5_contig_2_1199	49.6	8	8	0.000542072	2.13329	0.167189
Pse05 Tailocins	Pseudo5_contig_1_882	49.5	39	70	0.00199372	2.12608	0.166625
Pse05 Tailocins	Pseudo5_contig_3_72	49.5	13	22	0.00131563	2.12608	0.166625
Pse05 Tailocins	Pseudo5_contig_3_745	49.4	10	10	0.000648812	2.11889	0.166061
Pse05 Tailocins	Reverse_Pseudo5_contig_2_726	49.4	5	6	0.000566435	2.11889	0.166061
Pse05 Tailocins	Pseudo5_contig_4_291	49.4	7	10	0.0010373	2.11889	0.166061
Pse05 Tailocins	Pseudo5_contig_4_127	49.3	13	21	0.00165676	2.11172	0.165499
Pse05 Tailocins	Pseudo5_contig_2_318	49.3	8	9	0.00069695	2.11172	0.165499
Pse05 Tailocins	Pseudo5_contig_1_358	49.3	11	21	0.00248513	2.11172	0.165499
Pse05 Tailocins	Pseudo5_contig_1_1118	49	32	48	0.000934651	2.0903	0.16382
Pse05 Tailocins	Pseudo5_contig_2_142	49	20	24	0.000768194	2.0903	0.16382
Pse05 Tailocins	Pseudo5_contig_4_14	49	18	23	0.000942677	2.0903	0.16382
Pse05 Tailocins	Pseudo5_contig_1_998	49	4	5	0.00040787	2.0903	0.16382
Pse05 Tailocins	Pseudo5_contig_3_232	48.8	16	26	0.00130033	2.0761	0.162707
Pse05 Tailocins	Pseudo5_contig_2_290	48.8	20	34	0.00169037	2.0761	0.162707
Pse05 Tailocins	Pseudo5_contig_1_958	48.8	7	7	0.000463109	2.0761	0.162707
Pse05 Tailocins	Pseudo5_contig_4_165	48.6	16	18	0.000595426	2.06196	0.1616
Pse05 Tailocins	Pseudo5_contig_3_280	48.6	2	2	0.000454169	2.06196	0.1616
Pse05 Tailocins	Pseudo5_contig_3_912	48.4	8	11	0.000828909	2.0479	0.160497
Pse05 Tailocins	Pseudo5_contig_3_1232	48.3	7	8	0.000655775	2.04088	0.159948
Pse05 Tailocins	Pseudo5_contig_3_1159	48.2	65	93	0.00115165	2.03389	0.1594
Pse05 Tailocins	Pseudo5_contig_3_140	48.2	32	57	0.00186351	2.03389	0.1594
Pse05 Tailocins	Pseudo5_contig_3_486	48.2	15	26	0.00139588	2.03389	0.1594
Pse05 Tailocins	Pseudo5_contig_2_332	48	30	47	0.00138319	2.01995	0.158307
Pse05 Tailocins	Pseudo5_contig_3_108	47.9	16	22	0.000903896	2.01301	0.157763
Pse05 Tailocins	Pseudo5_contig_1_2234	47.9	7	7	0.000360827	2.01301	0.157763
Pse05 Tailocins	Pseudo5_contig_1_754	47.7	15	28	0.00143015	1.99916	0.156678
Pse05 Tailocins	Pseudo5_contig_2_1852	47.7	9	10	0.000646317	1.99916	0.156678
Pse05 Tailocins	Pseudo5_contig_3_817	47.7	7	13	0.000984032	1.99916	0.156678
Pse05 Tailocins	Pseudo5_contig_3_1132	47.7	7	11	0.000938308	1.99916	0.156678
Pse05 Tailocins	Pseudo5_contig_1_739	47.6	9	14	0.0010456	1.99226	0.156137
Pse05 Tailocins	Pseudo5_contig_3_1155	47.6	6	10	0.00117512	1.99226	0.156137
Pse05 Tailocins	Pseudo5_contig_3_106	47.5	6	12	0.000912448	1.98538	0.155598
Pse05 Tailocins	Pseudo5_contig_1_112	47.4	26	38	0.000786405	1.97852	0.15506
Pse05 Tailocins	Pseudo5_contig_3_1197	47.4	6	7	0.000679941	1.97852	0.15506
Pse05 Tailocins	Pseudo5_contig_1_146	47.3	51	87	0.00171191	1.97167	0.154523
Pse05 Tailocins	Pseudo5_contig_1_104	47.3	24	36	0.00109197	1.97167	0.154523
Pse05 Tailocins	Pseudo5_contig_2_129	47.3	24	34	0.0013318	1.97167	0.154523
Pse05 Tailocins	Pseudo5_contig_1_885	47.3	33	84	0.00347674	1.97167	0.154523
Pse05 Tailocins	Pseudo5_contig_1_756	47.3	10	12	0.00067217	1.97167	0.154523
Pse05 Tailocins	Pseudo5_contig_2_277	47.3	10	21	0.00173837	1.97167	0.154523
Pse05 Tailocins	Pseudo5_contig_3_799	47.2	11	18	0.00121966	1.96483	0.153987
Pse05 Tailocins	Pseudo5_contig_1_879	47.1	14	16	0.000626732	1.95801	0.153453
Pse05 Tailocins	Pseudo5_contig_2_1023	47.1	10	12	0.000654711	1.95801	0.153453
Pse05 Tailocins	Pseudo5_contig_3_1170	47.1	18	65	0.00398641	1.95801	0.153453
Pse05 Tailocins	Pseudo5_contig_2_1056	46.8	8	12	0.000766734	1.93765	0.151857
Pse05 Tailocins	Pseudo5_contig_1_244	46.8	7	9	0.000737747	1.93765	0.151857
Pse05 Tailocins	Pseudo5_contig_3_678	46.7	29	42	0.000841214	1.93089	0.151327
Pse05 Tailocins	Pseudo5_contig_4_294	46.7	12	18	0.00087169	1.93089	0.151327
Pse05 Tailocins	Pseudo5_contig_1_1755	46.7	6	8	0.000550959	1.93089	0.151327
Pse05 Tailocins	Pseudo5_contig_2_1109	46.5	33	48	0.00101078	1.91743	0.150272
Pse05 Tailocins	Pseudo5_contig_2_1208	46.5	31	49	0.00110673	1.91743	0.150272
Pse05 Tailocins	Pseudo5_contig_3_1191	46.5	21	52	0.00262409	1.91743	0.150272
Pse05 Tailocins	Pseudo5_contig_4_95	46.5	12	30	0.00155116	1.91743	0.150272
Pse05 Tailocins	Pseudo5_contig_1_1496	46.4	11	15	0.000704088	1.91072	0.149746
Pse05 Tailocins	Pseudo5_contig_4_40	46.4	7	9	0.000455537	1.91072	0.149746
Pse05 Tailocins	Pseudo5_contig_2_36	46.3	8	13	0.000766509	1.90402	0.149222
Pse05 Tailocins	Pseudo5_contig_3_1118	46.2	9	11	0.000828909	1.89734	0.148698
Pse05 Tailocins	Pseudo5_contig_4_20	46.2	3	9	0.00105761	1.89734	0.148698
Pse05 Tailocins	Pseudo5_contig_1_1523	46	19	30	0.00119461	1.88403	0.147655
Pse05 Tailocins	Pseudo5_contig_3_667	45.9	44	73	0.00114325	1.8774	0.147135
Pse05 Tailocins	Pseudo5_contig_1_270	45.9	7	16	0.00138592	1.8774	0.147135
Pse05 Tailocins	Pseudo5_contig_2_295	45.9	5	58	0.00994537	1.8774	0.147135
Pse05 Tailocins	Pseudo5_contig_3_746	45.8	6	11	0.000863769	1.87078	0.146616
Pse05 Tailocins	Pseudo5_contig_1_1228	45.7	15	19	0.000637287	1.86418	0.146099
Pse05 Tailocins	Pseudo5_contig_1_2522	45.7	3	4	0.000640162	1.86418	0.146099
Pse05 Tailocins	Pseudo5_contig_1_579	45.7	3	7	0.00168042	1.86418	0.146099
Pse05 Tailocins	Pseudo5_contig_3_1160	45.6	56	89	0.00106903	1.85759	0.145583
Pse05 Tailocins	Pseudo5_contig_2_210	45.6	9	13	0.00101607	1.85759	0.145583
Pse05 Tailocins	Pseudo5_contig_2_890	45.3	36	57	0.00121093	1.83792	0.144041
Pse05 Tailocins	Pseudo5_contig_1_708	45.3	13	13	0.000528947	1.83792	0.144041
Pse05 Tailocins	Pseudo5_contig_3_446	45.1	5	9	0.00106506	1.82488	0.143019
Pse05 Tailocins	Pseudo5_contig_3_672	44.9	26	35	0.00092331	1.8119	0.142002
Pse05 Tailocins	Pseudo5_contig_1_692	44.7	21	21	0.000542072	1.79898	0.140989
Pse05 Tailocins	Pseudo5_contig_3_254	44.7	22	43	0.00122472	1.79898	0.140989
Pse05 Tailocins	Pseudo5_contig_3_1190	44.7	10	37	0.00301824	1.79898	0.140989
Pse05 Tailocins	Pseudo5_contig_2_165	44.6	4	13	0.00263199	1.79254	0.140485
Pse05 Tailocins	Pseudo5_contig_2_539	44.5	12	17	0.000600152	1.78612	0.139981
Pse05 Tailocins	Pseudo5_contig_3_275	44.5	25	40	0.00151049	1.78612	0.139981
Pse05 Tailocins	Pseudo5_contig_3_390	44.5	6	6	0.000396951	1.78612	0.139981
Pse05 Tailocins	Pseudo5_contig_2_190	44.5	5	8	0.000569635	1.78612	0.139981
Pse05 Tailocins	Pseudo5_contig_3_1174	44.5	7	16	0.00196254	1.78612	0.139981
Pse05 Tailocins	Pseudo5_contig_4_295	44.4	12	18	0.000598963	1.77971	0.139479
Pse05 Tailocins	Pseudo5_contig_1_2345	44.4	16	46	0.0015971	1.77971	0.139479
Pse05 Tailocins	Pseudo5_contig_3_161	44.4	9	10	0.000466785	1.77971	0.139479
Pse05 Tailocins	Pseudo5_contig_1_291	44.4	11	19	0.000997752	1.77971	0.139479
Pse05 Tailocins	Pseudo5_contig_2_668	44.4	8	10	0.000643841	1.77971	0.139479
Pse05 Tailocins	Pseudo5_contig_3_450	44.3	10	11	0.00039752	1.77332	0.138978
Pse05 Tailocins	Pseudo5_contig_1_1219	44.3	10	11	0.000499586	1.77332	0.138978
Pse05 Tailocins	Pseudo5_contig_1_542	44.3	11	19	0.00114029	1.77332	0.138978
Pse05 Tailocins	Pseudo5_contig_1_313	44.2	15	27	0.00104543	1.76694	0.138478
Pse05 Tailocins	Pseudo5_contig_1_1874	44.1	84	150	0.00155403	1.76058	0.13798
Pse05 Tailocins	Pseudo5_contig_1_2126	44.1	6	6	0.000695348	1.76058	0.13798
Pse05 Tailocins	Pseudo5_contig_4_156	44	29	51	0.00125295	1.75423	0.137482
Pse05 Tailocins	Pseudo5_contig_1_211	44	18	24	0.000657915	1.75423	0.137482
Pse05 Tailocins	Pseudo5_contig_1_764	44	12	17	0.000811569	1.75423	0.137482
Pse05 Tailocins	Pseudo5_contig_1_916	44	9	14	0.000704369	1.75423	0.137482
Pse05 Tailocins	Pseudo5_contig_2_933	44	12	24	0.00118968	1.75423	0.137482
Pse05 Tailocins	Pseudo5_contig_3_685	44	12	17	0.00101302	1.75423	0.137482
Pse05 Tailocins	Pseudo5_contig_1_1335	44	6	8	0.000738648	1.75423	0.137482
Pse05 Tailocins	Pseudo5_contig_1_884	43.8	34	51	0.000908819	1.74157	0.13649
Pse05 Tailocins	Pseudo5_contig_1_702	43.8	13	17	0.000637661	1.74157	0.13649
Pse05 Tailocins	Pseudo5_contig_2_738	43.7	19	30	0.000854453	1.73527	0.135996
Pse05 Tailocins	Pseudo5_contig_3_472	43.7	8	14	0.000926218	1.73527	0.135996
Pse05 Tailocins	Pseudo5_contig_3_1115	43.6	13	14	0.000534681	1.72898	0.135503
Pse05 Tailocins	Pseudo5_contig_4_234	43.5	22	26	0.000600977	1.7227	0.135011
Pse05 Tailocins	Pseudo5_contig_4_49	43.5	28	51	0.00180805	1.7227	0.135011
Pse05 Tailocins	Pseudo5_contig_2_164	43.4	9	12	0.000440286	1.71644	0.13452
Pse05 Tailocins	Pseudo5_contig_3_568	43.4	7	9	0.000663325	1.71644	0.13452
Pse05 Tailocins	Pseudo5_contig_3_408	43.4	7	9	0.000737747	1.71644	0.13452
Pse05 Tailocins	Pseudo5_contig_1_1231	43.3	18	20	0.000787084	1.71019	0.134031
Pse05 Tailocins	Pseudo5_contig_1_144	43.3	10	11	0.000523645	1.71019	0.134031
Pse05 Tailocins	Pseudo5_contig_3_528	43.2	21	38	0.00141588	1.70396	0.133542
Pse05 Tailocins	Pseudo5_contig_2_1819	43.2	17	18	0.000777574	1.70396	0.133542
Pse05 Tailocins	Pseudo5_contig_3_938	43.2	16	28	0.00148429	1.70396	0.133542
Pse05 Tailocins	Pseudo5_contig_2_589	43.2	11	16	0.000829839	1.70396	0.133542
Pse05 Tailocins	Pseudo5_contig_1_532	43.1	15	21	0.00071147	1.69774	0.133055
Pse05 Tailocins	Pseudo5_contig_2_141	43.1	22	32	0.00109966	1.69774	0.133055
Pse05 Tailocins	Pseudo5_contig_4_132	43.1	8	9	0.000483189	1.69774	0.133055
Pse05 Tailocins	Pseudo5_contig_3_1195	43	43	67	0.00119267	1.69153	0.132569
Pse05 Tailocins	Pseudo5_contig_1_333	43	12	18	0.000936459	1.69153	0.132569
Pse05 Tailocins	Pseudo5_contig_3_229	42.9	35	59	0.00121501	1.68534	0.132083
Pse05 Tailocins	Pseudo5_contig_2_131	42.9	8	9	0.000377153	1.68534	0.132083
Pse05 Tailocins	Pseudo5_contig_2_780	42.9	10	15	0.000712044	1.68534	0.132083
Pse05 Tailocins	Pseudo5_contig_1_700	42.8	14	19	0.000936307	1.67917	0.131599
Pse05 Tailocins	Pseudo5_contig_3_977	42.7	16	32	0.00135792	1.67301	0.131116
Pse05 Tailocins	Pseudo5_contig_2_1143	42.7	9	18	0.000978888	1.67301	0.131116
Pse05 Tailocins	Pseudo5_contig_1_301	42.7	6	8	0.000856267	1.67301	0.131116
Pse05 Tailocins	Pseudo5_contig_2_115	42.6	10	17	0.00110726	1.66686	0.130635
Pse05 Tailocins	Pseudo5_contig_3_462	42.5	7	9	0.000549957	1.66073	0.130154
Pse05 Tailocins	Pseudo5_contig_1_1357	42.3	30	38	0.000844658	1.6485	0.129196
Pse05 Tailocins	Pseudo5_contig_1_2542	42.3	14	17	0.000513799	1.6485	0.129196
Pse05 Tailocins	Pseudo5_contig_3_213	42.3	6	8	0.00098127	1.6485	0.129196
Pse05 Tailocins	Pseudo5_contig_1_827	42.2	8	11	0.000684617	1.64241	0.128718
Pse05 Tailocins	Pseudo5_contig_3_407	42.1	9	11	0.000748367	1.63633	0.128242
Pse05 Tailocins	Pseudo5_contig_2_970	42.1	10	13	0.00108146	1.63633	0.128242
Pse05 Tailocins	Pseudo5_contig_3_162	42	29	40	0.000692958	1.63027	0.127767
Pse05 Tailocins	Pseudo5_contig_1_143	42	12	18	0.0008949	1.63027	0.127767
Pse05 Tailocins	Pseudo5_contig_1_37	41.9	17	23	0.000980958	1.62422	0.127293
Pse05 Tailocins	Pseudo5_contig_2_523	41.9	12	16	0.00072667	1.62422	0.127293
Pse05 Tailocins	Pseudo5_contig_1_1353	41.8	20	30	0.000680334	1.61818	0.12682
Pse05 Tailocins	Pseudo5_contig_2_1920	41.8	17	25	0.000683099	1.61818	0.12682
Pse05 Tailocins	Pseudo5_contig_2_434	41.8	6	9	0.000854453	1.61818	0.12682
Pse05 Tailocins	Pseudo5_contig_1_758	41.6	26	29	0.000651501	1.60615	0.125877
Pse05 Tailocins	Pseudo5_contig_2_138	41.6	15	17	0.000618338	1.60615	0.125877
Pse05 Tailocins	Pseudo5_contig_4_4	41.6	10	13	0.000585671	1.60615	0.125877
Pse05 Tailocins	Pseudo5_contig_1_606	41.6	5	8	0.00118968	1.60615	0.125877
Pse05 Tailocins	Pseudo5_contig_3_961	41.5	21	29	0.000783478	1.60016	0.125407
Pse05 Tailocins	Pseudo5_contig_1_887	41.5	19	24	0.00103944	1.60016	0.125407
Pse05 Tailocins	Pseudo5_contig_3_906	41.5	9	13	0.000769208	1.60016	0.125407
Pse05 Tailocins	Pseudo5_contig_1_900	41.5	5	6	0.000589623	1.60016	0.125407
Pse05 Tailocins	Pseudo5_contig_1_1555	41.4	20	30	0.0010749	1.59418	0.124939
Pse05 Tailocins	Pseudo5_contig_4_286	41.4	8	12	0.000576145	1.59418	0.124939
Pse05 Tailocins	Pseudo5_contig_2_326	41.3	11	13	0.00048981	1.58821	0.124471
Pse05 Tailocins	Pseudo5_contig_1_751	41.3	4	5	0.000542072	1.58821	0.124471
Pse05 Tailocins	Pseudo5_contig_1_733	41.2	37	52	0.000907394	1.58226	0.124004
Pse05 Tailocins	Pseudo5_contig_1_362	41.2	9	19	0.001228	1.58226	0.124004
Pse05 Tailocins	Pseudo5_contig_2_108	41.1	12	13	0.000579457	1.57632	0.123539
Pse05 Tailocins	Pseudo5_contig_2_178	41	11	14	0.000639292	1.5704	0.123075
Pse05 Tailocins	Pseudo5_contig_1_853	41	8	9	0.000416634	1.5704	0.123075
Pse05 Tailocins	Pseudo5_contig_1_1158	41	7	9	0.000590774	1.5704	0.123075
Pse05 Tailocins	Pseudo5_contig_4_285	40.9	40	69	0.00129988	1.56448	0.122611
Pse05 Tailocins	Pseudo5_contig_2_345	40.8	9	9	0.000581685	1.55859	0.122149
Pse05 Tailocins	Pseudo5_contig_1_62	40.7	13	17	0.00064196	1.5527	0.121688
Pse05 Tailocins	Pseudo5_contig_4_60	40.6	9	10	0.000477393	1.54683	0.121228
Pse05 Tailocins	Pseudo5_contig_1_57	40.6	7	11	0.000742356	1.54683	0.121228
Pse05 Tailocins	Pseudo5_contig_2_1206	40.5	16	32	0.000808625	1.54097	0.120769
Pse05 Tailocins	Pseudo5_contig_1_799	40.5	11	18	0.000988485	1.54097	0.120769
Pse05 Tailocins	Pseudo5_contig_3_1065	40.4	20	21	0.000486744	1.53513	0.120311
Pse05 Tailocins	Pseudo5_contig_1_1364	40.4	9	10	0.000381049	1.53513	0.120311
Pse05 Tailocins	Pseudo5_contig_2_128	40.4	9	13	0.000592019	1.53513	0.120311
Pse05 Tailocins	Pseudo5_contig_2_1107	40.4	8	12	0.000946718	1.53513	0.120311
Pse05 Tailocins	Pseudo5_contig_1_439	40.3	25	35	0.00062041	1.5293	0.119854
Pse05 Tailocins	Pseudo5_contig_2_1139	40.3	10	15	0.000651327	1.5293	0.119854
Pse05 Tailocins	Pseudo5_contig_1_25	40.3	8	11	0.000543667	1.5293	0.119854
Pse05 Tailocins	Pseudo5_contig_1_379	40.2	12	17	0.00080245	1.52348	0.119398
Pse05 Tailocins	Pseudo5_contig_3_66	40.2	6	7	0.000454169	1.52348	0.119398
Pse05 Tailocins	Pseudo5_contig_2_1354	40.2	3	4	0.000346479	1.52348	0.119398
Pse05 Tailocins	Pseudo5_contig_2_359	40.1	21	24	0.000564849	1.51768	0.118943
Pse05 Tailocins	Pseudo5_contig_2_18	40	15	31	0.00107853	1.51189	0.118489
Pse05 Tailocins	Pseudo5_contig_2_276	40	5	12	0.00118618	1.51189	0.118489
Pse05 Tailocins	Pseudo5_contig_1_1205	39.9	13	20	0.000844434	1.50611	0.118036
Pse05 Tailocins	Pseudo5_contig_2_1510	39.9	9	11	0.000614109	1.50611	0.118036
Pse05 Tailocins	Pseudo5_contig_2_1328	39.9	8	15	0.000890684	1.50611	0.118036
Pse05 Tailocins	Pseudo5_contig_1_617	39.9	7	11	0.000888686	1.50611	0.118036
Pse05 Tailocins	Pseudo5_contig_2_1258	39.8	17	25	0.000742237	1.50035	0.117585
Pse05 Tailocins	Pseudo5_contig_2_1282	39.6	12	17	0.000845184	1.48886	0.116684
Pse05 Tailocins	Pseudo5_contig_1_198	39.5	25	40	0.000710539	1.48313	0.116236
Pse05 Tailocins	Pseudo5_contig_2_1503	39.5	16	18	0.000430265	1.48313	0.116236
Pse05 Tailocins	Pseudo5_contig_1_189	39.5	15	22	0.000644065	1.48313	0.116236
Pse05 Tailocins	Pseudo5_contig_2_761	39.5	12	14	0.000635836	1.48313	0.116236
Pse05 Tailocins	Pseudo5_contig_4_155	39.5	13	19	0.000941831	1.48313	0.116236
Pse05 Tailocins	Pseudo5_contig_2_540	39.4	18	24	0.000845497	1.47742	0.115788
Pse05 Tailocins	Pseudo5_contig_2_779	39.4	10	10	0.000456637	1.47742	0.115788
Pse05 Tailocins	Pseudo5_contig_3_290	39.3	10	15	0.000688699	1.47172	0.115342
Pse05 Tailocins	Pseudo5_contig_2_1248	39.3	11	21	0.001307	1.47172	0.115342
Pse05 Tailocins	Pseudo5_contig_3_1129	39.3	7	8	0.000494243	1.47172	0.115342
Pse05 Tailocins	Pseudo5_contig_1_184	39.2	11	14	0.000454169	1.46604	0.114896
Pse05 Tailocins	Pseudo5_contig_3_677	39.1	18	30	0.00102257	1.46037	0.114452
Pse05 Tailocins	contaminant_INT-STD1	39	15	17	0.00047063	1.45471	0.114008
Pse05 Tailocins	Pseudo5_contig_2_836	39	8	14	0.00058377	1.45471	0.114008
Pse05 Tailocins	Pseudo5_contig_2_860	39	9	12	0.000661151	1.45471	0.114008
Pse05 Tailocins	Pseudo5_contig_1_714	39	5	8	0.000781593	1.45471	0.114008
Pse05 Tailocins	Pseudo5_contig_2_37	39	11	14	0.00152766	1.45471	0.114008
Pse05 Tailocins	Pseudo5_contig_1_284	38.9	19	30	0.000721212	1.44906	0.113566
Pse05 Tailocins	Pseudo5_contig_3_909	38.9	10	13	0.000440434	1.44906	0.113566
Pse05 Tailocins	Pseudo5_contig_3_419	38.9	8	9	0.000646317	1.44906	0.113566
Pse05 Tailocins	Pseudo5_contig_4_16	38.9	7	13	0.00202273	1.44906	0.113566
Pse05 Tailocins	Pseudo5_contig_4_169	38.8	17	24	0.000638136	1.44343	0.113124
Pse05 Tailocins	Pseudo5_contig_2_296	38.7	29	96	0.00307864	1.43781	0.112684
Pse05 Tailocins	Pseudo5_contig_3_74	38.7	10	11	0.000374184	1.43781	0.112684
Pse05 Tailocins	Pseudo5_contig_3_364	38.6	35	49	0.000625215	1.4322	0.112244
Pse05 Tailocins	Pseudo5_contig_1_1964	38.6	8	13	0.00118726	1.4322	0.112244
Pse05 Tailocins	Pseudo5_contig_3_267	38.5	3	3	0.000553986	1.42661	0.111806
Pse05 Tailocins	Pseudo5_contig_2_993	38.4	10	12	0.000515731	1.42103	0.111369
Pse05 Tailocins	Pseudo5_contig_3_1149	38.4	7	12	0.000634122	1.42103	0.111369
Pse05 Tailocins	Pseudo5_contig_2_812	38.4	8	11	0.000572281	1.42103	0.111369
Pse05 Tailocins	Pseudo5_contig_1_2514	38.4	4	7	0.000717254	1.42103	0.111369
Pse05 Tailocins	Pseudo5_contig_4_284	38.3	21	39	0.00101607	1.41546	0.110932
Pse05 Tailocins	Pseudo5_contig_1_121	38.3	11	18	0.000743185	1.41546	0.110932
Pse05 Tailocins	Pseudo5_contig_3_697	38.2	10	10	0.000434218	1.40991	0.110497
Pse05 Tailocins	Pseudo5_contig_1_1788	38.2	10	11	0.000568759	1.40991	0.110497
Pse05 Tailocins	Pseudo5_contig_3_423	38.1	5	7	0.000411293	1.40436	0.110062
Pse05 Tailocins	Pseudo5_contig_2_401	38	18	27	0.000746241	1.39883	0.109629
Pse05 Tailocins	Pseudo5_contig_2_444	38	11	15	0.000563901	1.39883	0.109629
Pse05 Tailocins	Pseudo5_contig_2_770	38	11	21	0.00111674	1.39883	0.109629
Pse05 Tailocins	Pseudo5_contig_1_1337	37.9	22	34	0.000632018	1.39332	0.109197
Pse05 Tailocins	Pseudo5_contig_3_522	37.9	14	15	0.000471147	1.39332	0.109197
Pse05 Tailocins	Pseudo5_contig_3_761	37.9	17	19	0.000669351	1.39332	0.109197
Pse05 Tailocins	Pseudo5_contig_3_918	37.9	8	12	0.000763829	1.39332	0.109197
Pse05 Tailocins	Pseudo5_contig_4_73	37.9	4	5	0.000398205	1.39332	0.109197
Pse05 Tailocins	Pseudo5_contig_3_801	37.8	14	16	0.000421423	1.38781	0.108765
Pse05 Tailocins	Pseudo5_contig_1_432	37.8	5	5	0.000538598	1.38781	0.108765
Pse05 Tailocins	Pseudo5_contig_1_1486	37.6	6	6	0.000361382	1.37684	0.107905
Pse05 Tailocins	Pseudo5_contig_3_19	37.5	16	23	0.000759327	1.37137	0.107477
Pse05 Tailocins	Pseudo5_contig_1_185	37.4	18	20	0.000435343	1.36592	0.10705
Pse05 Tailocins	Pseudo5_contig_3_894	37.4	18	32	0.00087722	1.36592	0.10705
Pse05 Tailocins	Pseudo5_contig_4_179	37.4	9	14	0.000822585	1.36592	0.10705
Pse05 Tailocins	Pseudo5_contig_3_1188	37.3	6	10	0.00142409	1.36048	0.106623
Pse05 Tailocins	Pseudo5_contig_2_306	37.2	7	12	0.000843728	1.35505	0.106198
Pse05 Tailocins	Pseudo5_contig_3_858	37.1	13	23	0.000849445	1.34963	0.105773
Pse05 Tailocins	Pseudo5_contig_3_1224	37.1	10	19	0.000846898	1.34963	0.105773
Pse05 Tailocins	Pseudo5_contig_2_762	37	16	22	0.000502984	1.34423	0.10535
Pse05 Tailocins	Pseudo5_contig_1_625	37	22	30	0.000740275	1.34423	0.10535
Pse05 Tailocins	Pseudo5_contig_3_225	37	14	16	0.000574504	1.34423	0.10535
Pse05 Tailocins	Pseudo5_contig_1_580	36.9	12	23	0.00103342	1.33884	0.104927
Pse05 Tailocins	Pseudo5_contig_2_711	36.9	13	15	0.000668604	1.33884	0.104927
Pse05 Tailocins	Pseudo5_contig_2_1001	36.9	14	22	0.00110028	1.33884	0.104927
Pse05 Tailocins	Pseudo5_contig_2_63	36.8	16	18	0.000540136	1.33346	0.104505
Pse05 Tailocins	Pseudo5_contig_3_860	36.8	11	16	0.000622379	1.33346	0.104505
Pse05 Tailocins	Pseudo5_contig_1_421	36.8	8	9	0.000480121	1.33346	0.104505
Pse05 Tailocins	Pseudo5_contig_2_160	36.7	22	36	0.000752429	1.32809	0.104085
Pse05 Tailocins	Pseudo5_contig_1_723	36.7	7	7	0.000474313	1.32809	0.104085
Pse05 Tailocins	Pseudo5_contig_2_1385	36.6	2	3	0.000542072	1.32274	0.103665
Pse05 Tailocins	Pseudo5_contig_3_418	36.5	21	27	0.000601743	1.31739	0.103247
Pse05 Tailocins	Pseudo5_contig_4_121	36.5	7	10	0.000638945	1.31739	0.103247
Pse05 Tailocins	Pseudo5_contig_1_360	36.5	4	9	0.000767707	1.31739	0.103247
Pse05 Tailocins	Pseudo5_contig_2_608	36.4	12	14	0.000525133	1.31206	0.102829
Pse05 Tailocins	Pseudo5_contig_3_698	36.4	7	7	0.000305532	1.31206	0.102829
Pse05 Tailocins	Pseudo5_contig_3_1036	36.4	6	11	0.000534239	1.31206	0.102829
Pse05 Tailocins	Pseudo5_contig_1_2043	36.3	9	13	0.000505683	1.30675	0.102412
Pse05 Tailocins	Pseudo5_contig_3_670	36.3	5	8	0.00131798	1.30675	0.102412
Pse05 Tailocins	Pseudo5_contig_2_452	36.2	21	22	0.000389972	1.30144	0.101996
Pse05 Tailocins	Pseudo5_contig_1_697	36.2	7	8	0.000412374	1.30144	0.101996
Pse05 Tailocins	Pseudo5_contig_2_237	36.2	7	13	0.000840212	1.30144	0.101996
Pse05 Tailocins	Pseudo5_contig_1_809	36.1	22	30	0.000717109	1.29615	0.101581
Pse05 Tailocins	Pseudo5_contig_3_729	36.1	6	8	0.000290983	1.29615	0.101581
Pse05 Tailocins	Pseudo5_contig_4_178	36	23	48	0.00156927	1.29087	0.101168
Pse05 Tailocins	Pseudo5_contig_1_1215	36	14	16	0.000569635	1.29087	0.101168
Pse05 Tailocins	Pseudo5_contig_3_282	36	9	17	0.000676948	1.29087	0.101168
Pse05 Tailocins	Pseudo5_contig_4_177	36	7	18	0.00169931	1.29087	0.101168
Pse05 Tailocins	Pseudo5_contig_1_265	36	3	4	0.000417497	1.29087	0.101168
Pse05 Tailocins	Pseudo5_contig_4_182	35.8	10	21	0.00077558	1.28034	0.100343
Pse05 Tailocins	Pseudo5_contig_1_467	35.7	16	21	0.000438917	1.2751	0.0999316
Pse05 Tailocins	Pseudo5_contig_3_45	35.7	8	11	0.000803681	1.2751	0.0999316
Pse05 Tailocins	Pseudo5_contig_2_415	35.7	7	10	0.000760373	1.2751	0.0999316
Pse05 Tailocins	Pseudo5_contig_3_1078	35.6	20	31	0.000866775	1.26986	0.0995215
Pse05 Tailocins	Pseudo5_contig_3_965	35.6	12	13	0.000465789	1.26986	0.0995215
Pse05 Tailocins	Pseudo5_contig_1_1347	35.6	10	17	0.000736268	1.26986	0.0995215
Pse05 Tailocins	Pseudo5_contig_2_1359	35.6	8	9	0.000427227	1.26986	0.0995215
Pse05 Tailocins	Pseudo5_contig_2_254	35.6	7	11	0.000586815	1.26986	0.0995215
Pse05 Tailocins	Pseudo5_contig_3_668	35.6	5	5	0.000525133	1.26986	0.0995215
Pse05 Tailocins	Pseudo5_contig_3_465	35.5	13	18	0.000609831	1.26464	0.0991124
Pse05 Tailocins	Pseudo5_contig_3_766	35.5	10	12	0.000464633	1.26464	0.0991124
Pse05 Tailocins	Pseudo5_contig_3_88	35.5	10	14	0.00060948	1.26464	0.0991124
Pse05 Tailocins	Pseudo5_contig_2_269	35.5	8	11	0.000551781	1.26464	0.0991124
Pse05 Tailocins	Pseudo5_contig_4_171	35.5	9	11	0.000697535	1.26464	0.0991124
Pse05 Tailocins	Pseudo5_contig_3_673	35.5	7	8	0.00051905	1.26464	0.0991124
Pse05 Tailocins	Pseudo5_contig_2_584	35.5	5	7	0.000502691	1.26464	0.0991124
Pse05 Tailocins	Pseudo5_contig_2_745	35.5	3	4	0.000390796	1.26464	0.0991124
Pse05 Tailocins	Pseudo5_contig_1_1975	35.4	28	32	0.000427793	1.25944	0.0987042
Pse05 Tailocins	Pseudo5_contig_1_41	35.4	14	23	0.000905147	1.25944	0.0987042
Pse05 Tailocins	Pseudo5_contig_1_564	35.4	10	13	0.000702428	1.25944	0.0987042
Pse05 Tailocins	Pseudo5_contig_3_922	35.4	6	7	0.000594089	1.25944	0.0987042
Pse05 Tailocins	Pseudo5_contig_3_1183	35.3	4	6	0.000869185	1.25424	0.0982969
Pse05 Tailocins	Pseudo5_contig_1_707	35.2	27	37	0.000712207	1.24905	0.0978906
Pse05 Tailocins	Pseudo5_contig_1_2133	35.2	16	27	0.000631036	1.24905	0.0978906
Pse05 Tailocins	Reverse_Pseudo5_contig_3_80	35.2	6	16	0.0013931	1.24905	0.0978906
Pse05 Tailocins	Pseudo5_contig_3_20	35.1	12	15	0.000593091	1.24388	0.0974852
Pse05 Tailocins	Pseudo5_contig_1_399	35	15	17	0.000591454	1.23872	0.0970807
Pse05 Tailocins	Pseudo5_contig_3_872	35	17	23	0.000855083	1.23872	0.0970807
Pse05 Tailocins	Pseudo5_contig_2_171	35	10	11	0.000425914	1.23872	0.0970807
Pse05 Tailocins	Pseudo5_contig_3_984	35	19	42	0.00199372	1.23872	0.0970807
Pse05 Tailocins	Pseudo5_contig_2_1279	35	4	9	0.000854453	1.23872	0.0970807
Pse05 Tailocins	Pseudo5_contig_3_493	35	3	3	0.000504127	1.23872	0.0970807
Pse05 Tailocins	Pseudo5_contig_2_817	34.9	4	4	0.000404921	1.23357	0.0966772
Pse05 Tailocins	Pseudo5_contig_2_1110	34.8	20	30	0.000809193	1.22843	0.0962746
Pse05 Tailocins	Pseudo5_contig_2_535	34.8	10	11	0.000343581	1.22843	0.0962746
Pse05 Tailocins	Pseudo5_contig_3_592	34.8	8	15	0.000714061	1.22843	0.0962746
Pse05 Tailocins	Pseudo5_contig_1_2487	34.8	7	7	0.00039341	1.22843	0.0962746
Pse05 Tailocins	Pseudo5_contig_1_724	34.8	3	7	0.000758901	1.22843	0.0962746
Pse05 Tailocins	Pseudo5_contig_2_1291	34.7	9	10	0.000329495	1.22331	0.0958729
Pse05 Tailocins	Pseudo5_contig_2_247	34.7	6	7	0.000704369	1.22331	0.0958729
Pse05 Tailocins	Pseudo5_contig_2_814	34.6	11	12	0.000563271	1.2182	0.0954722
Pse05 Tailocins	Pseudo5_contig_3_292	34.5	36	39	0.000442217	1.21309	0.0950723
Pse05 Tailocins	Pseudo5_contig_1_965	34.5	36	67	0.00105916	1.21309	0.0950723
Pse05 Tailocins	Pseudo5_contig_2_728	34.5	9	11	0.000462117	1.21309	0.0950723
Pse05 Tailocins	Pseudo5_contig_1_1339	34.5	4	5	0.00050922	1.21309	0.0950723
Pse05 Tailocins	Pseudo5_contig_3_725	34.4	13	15	0.000519719	1.208	0.0946734
Pse05 Tailocins	Pseudo5_contig_2_489	34.3	23	28	0.000616669	1.20293	0.0942754
Pse05 Tailocins	Pseudo5_contig_2_740	34.3	14	18	0.000600152	1.20293	0.0942754
Pse05 Tailocins	Pseudo5_contig_3_719	34.3	11	22	0.00120815	1.20293	0.0942754
Pse05 Tailocins	Pseudo5_contig_3_665	34.3	7	8	0.000501619	1.20293	0.0942754
Pse05 Tailocins	Pseudo5_contig_1_944	34.3	4	4	0.000315573	1.20293	0.0942754
Pse05 Tailocins	Pseudo5_contig_3_277	34.2	6	7	0.000582325	1.19786	0.0938784
Pse05 Tailocins	Pseudo5_contig_3_433	34.2	4	7	0.000758901	1.19786	0.0938784
Pse05 Tailocins	Pseudo5_contig_2_855	34.2	1	2	0.00046039	1.19786	0.0938784
Pse05 Tailocins	Pseudo5_contig_1_468	34.1	11	16	0.000684142	1.1928	0.0934822
Pse05 Tailocins	Pseudo5_contig_1_1979	34.1	7	8	0.000424082	1.1928	0.0934822
Pse05 Tailocins	Pseudo5_contig_3_445	34.1	5	7	0.000466785	1.1928	0.0934822
Pse05 Tailocins	Pseudo5_contig_1_547	34	7	8	0.000861756	1.18776	0.0930869
Pse05 Tailocins	Pseudo5_contig_3_98	33.9	20	34	0.000752759	1.18273	0.0926926
Pse05 Tailocins	Pseudo5_contig_2_412	33.9	9	10	0.000581462	1.18273	0.0926926
Pse05 Tailocins	Pseudo5_contig_1_633	33.9	5	5	0.000370137	1.18273	0.0926926
Pse05 Tailocins	Pseudo5_contig_2_822	33.9	5	7	0.000622379	1.18273	0.0926926
Pse05 Tailocins	Pseudo5_contig_3_1148	33.8	11	19	0.000800202	1.17771	0.0922992
Pse05 Tailocins	Pseudo5_contig_3_979	33.7	20	31	0.000783356	1.1727	0.0919066
Pse05 Tailocins	Pseudo5_contig_3_220	33.7	11	12	0.000421864	1.1727	0.0919066
Pse05 Tailocins	Pseudo5_contig_2_897	33.7	14	26	0.00127009	1.1727	0.0919066
Pse05 Tailocins	Pseudo5_contig_1_1116	33.7	8	9	0.000514416	1.1727	0.0919066
Pse05 Tailocins	Pseudo5_contig_2_849	33.7	2	2	0.000323159	1.1727	0.0919066
Pse05 Tailocins	Pseudo5_contig_3_439	33.6	11	18	0.00077558	1.1677	0.091515
Pse05 Tailocins	Pseudo5_contig_2_569	33.5	6	20	0.00170601	1.16272	0.0911243
Pse05 Tailocins	Pseudo5_contig_4_299	33.4	30	49	0.000706182	1.15774	0.0907344
Pse05 Tailocins	Pseudo5_contig_2_948	33.4	17	21	0.000448398	1.15774	0.0907344
Pse05 Tailocins	Pseudo5_contig_1_1782	33.3	79	113	0.00055833	1.15278	0.0903455
Pse05 Tailocins	Pseudo5_contig_2_992	33.3	16	21	0.000493551	1.15278	0.0903455
Pse05 Tailocins	Pseudo5_contig_2_968	33.3	6	8	0.000411113	1.15278	0.0903455
Pse05 Tailocins	Pseudo5_contig_2_402	33.3	11	16	0.000845497	1.15278	0.0903455
Pse05 Tailocins	Pseudo5_contig_3_399	33.3	9	11	0.000684617	1.15278	0.0903455
Pse05 Tailocins	Pseudo5_contig_3_529	33.3	14	33	0.00362444	1.15278	0.0903455
Pse05 Tailocins	Pseudo5_contig_2_594	33.2	29	31	0.000399794	1.14783	0.0899575
Pse05 Tailocins	Pseudo5_contig_1_368	33.2	14	20	0.000557355	1.14783	0.0899575
Pse05 Tailocins	Pseudo5_contig_2_748	33.2	4	6	0.000477846	1.14783	0.0899575
Pse05 Tailocins	Pseudo5_contig_1_918	33.1	14	16	0.000581965	1.14289	0.0895703
Pse05 Tailocins	Pseudo5_contig_1_2509	33	5	9	0.000553986	1.13796	0.0891841
Pse05 Tailocins	Pseudo5_contig_1_1341	33	8	12	0.000900227	1.13796	0.0891841
Pse05 Tailocins	Pseudo5_contig_3_1122	33	7	7	0.000562822	1.13796	0.0891841
Pse05 Tailocins	Pseudo5_contig_3_1110	33	4	5	0.000770837	1.13796	0.0891841
Pse05 Tailocins	Pseudo5_contig_3_422	32.9	14	17	0.000487495	1.13305	0.0887987
Pse05 Tailocins	Pseudo5_contig_1_1828	32.9	5	5	0.000329495	1.13305	0.0887987
Pse05 Tailocins	Pseudo5_contig_1_1096	32.9	3	5	0.0004059	1.13305	0.0887987
Pse05 Tailocins	Pseudo5_contig_2_1349	32.8	12	17	0.000517522	1.12814	0.0884142
Pse05 Tailocins	Reverse_Pseudo5_contig_2_1479	32.8	6	9	0.000604953	1.12814	0.0884142
Pse05 Tailocins	Pseudo5_contig_1_380	32.7	14	18	0.000622379	1.12324	0.0880306
Pse05 Tailocins	Pseudo5_contig_1_1206	32.6	12	13	0.000325567	1.11836	0.0876479
Pse05 Tailocins	Pseudo5_contig_2_937	32.6	10	12	0.000413219	1.11836	0.0876479
Pse05 Tailocins	Pseudo5_contig_3_873	32.6	11	16	0.00059222	1.11836	0.0876479
Pse05 Tailocins	Pseudo5_contig_3_353	32.6	8	8	0.000466785	1.11836	0.0876479
Pse05 Tailocins	Pseudo5_contig_1_35	32.6	5	7	0.000421612	1.11836	0.0876479
Pse05 Tailocins	Pseudo5_contig_1_1488	32.6	7	12	0.00107835	1.11836	0.0876479
Pse05 Tailocins	Pseudo5_contig_2_19	32.6	2	3	0.00053066	1.11836	0.0876479
Pse05 Tailocins	Pseudo5_contig_3_593	32.5	10	12	0.000464633	1.11349	0.0872661
Pse05 Tailocins	Pseudo5_contig_1_1556	32.5	9	12	0.000481267	1.11349	0.0872661
Pse05 Tailocins	Pseudo5_contig_2_1876	32.5	6	7	0.000381915	1.11349	0.0872661
Pse05 Tailocins	Pseudo5_contig_3_41	32.5	5	6	0.000654711	1.11349	0.0872661
Pse05 Tailocins	Pseudo5_contig_2_998	32.5	4	4	0.000428134	1.11349	0.0872661
Pse05 Tailocins	Pseudo5_contig_2_842	32.5	5	6	0.000630159	1.11349	0.0872661
Pse05 Tailocins	Pseudo5_contig_1_740	32.4	13	14	0.000525133	1.10863	0.0868851
Pse05 Tailocins	Pseudo5_contig_1_424	32.4	10	12	0.000587904	1.10863	0.0868851
Pse05 Tailocins	Pseudo5_contig_2_130	32.4	5	9	0.000710038	1.10863	0.0868851
Pse05 Tailocins	Pseudo5_contig_2_1201	32.3	16	38	0.00121863	1.10378	0.086505
Pse05 Tailocins	Pseudo5_contig_1_1010	32.3	9	13	0.000455115	1.10378	0.086505
Pse05 Tailocins	Pseudo5_contig_4_298	32.3	10	13	0.000499897	1.10378	0.086505
Pse05 Tailocins	Pseudo5_contig_3_812	32.3	3	4	0.000344702	1.10378	0.086505
Pse05 Tailocins	Pseudo5_contig_3_444	32.2	21	25	0.000478481	1.09894	0.0861258
Pse05 Tailocins	Pseudo5_contig_1_2139	32.2	8	11	0.000577646	1.09894	0.0861258
Pse05 Tailocins	Pseudo5_contig_1_2355	32.2	6	6	0.000331663	1.09894	0.0861258
Pse05 Tailocins	Pseudo5_contig_2_1145	32.2	8	8	0.000465169	1.09894	0.0861258
Pse05 Tailocins	Pseudo5_contig_2_837	32.1	4	4	0.000513107	1.09411	0.0857475
Pse05 Tailocins	Pseudo5_contig_3_964	32	7	7	0.000418611	1.0893	0.08537
Pse05 Tailocins	Pseudo5_contig_1_526	32	3	4	0.000537736	1.0893	0.08537
Pse05 Tailocins	Pseudo5_contig_2_258	31.9	12	17	0.000665902	1.08449	0.0849934
Pse05 Tailocins	Pseudo5_contig_1_287	31.9	4	4	0.000420106	1.08449	0.0849934
Pse05 Tailocins	Pseudo5_contig_2_132	31.8	17	22	0.000754476	1.0797	0.0846177
Pse05 Tailocins	Pseudo5_contig_3_206	31.8	8	11	0.000754476	1.0797	0.0846177
Pse05 Tailocins	Pseudo5_contig_2_278	31.8	8	18	0.00274979	1.0797	0.0846177
Pse05 Tailocins	Pseudo5_contig_2_675	31.7	21	25	0.000435795	1.07491	0.0842428
Pse05 Tailocins	Pseudo5_contig_2_758	31.7	28	46	0.000871472	1.07491	0.0842428
Pse05 Tailocins	Pseudo5_contig_4_162	31.7	21	28	0.000584495	1.07491	0.0842428
Pse05 Tailocins	Pseudo5_contig_1_414	31.7	12	20	0.000724321	1.07491	0.0842428
Pse05 Tailocins	Pseudo5_contig_2_1299	31.7	6	7	0.00031878	1.07491	0.0842428
Pse05 Tailocins	Pseudo5_contig_3_1226	31.7	12	21	0.000972146	1.07491	0.0842428
Pse05 Tailocins	Pseudo5_contig_3_768	31.7	6	7	0.000329495	1.07491	0.0842428
Pse05 Tailocins	Pseudo5_contig_4_280	31.6	28	36	0.000411813	1.07014	0.0838688
Pse05 Tailocins	Pseudo5_contig_2_1344	31.6	16	19	0.000558183	1.07014	0.0838688
Pse05 Tailocins	Pseudo5_contig_3_830	31.6	13	16	0.000550959	1.07014	0.0838688
Pse05 Tailocins	Pseudo5_contig_2_979	31.5	21	25	0.000460138	1.06538	0.0834957
Pse05 Tailocins	Pseudo5_contig_2_202	31.5	10	12	0.000474473	1.06538	0.0834957
Pse05 Tailocins	Pseudo5_contig_3_294	31.5	7	9	0.000426023	1.06538	0.0834957
Pse05 Tailocins	Pseudo5_contig_4_13	31.5	8	11	0.000684617	1.06538	0.0834957
Pse05 Tailocins	Pseudo5_contig_1_239	31.4	8	12	0.000550959	1.06063	0.0831234
Pse05 Tailocins	Pseudo5_contig_1_262	31.4	4	6	0.000545003	1.06063	0.0831234
Pse05 Tailocins	Pseudo5_contig_3_1158	31.4	5	13	0.00180541	1.06063	0.0831234
Pse05 Tailocins	Pseudo5_contig_1_2237	31.3	26	30	0.000448113	1.05589	0.082752
Pse05 Tailocins	Pseudo5_contig_1_1200	31.3	10	11	0.000419153	1.05589	0.082752
Pse05 Tailocins	Pseudo5_contig_2_546	31.3	7	8	0.000362356	1.05589	0.082752
Pse05 Tailocins	Pseudo5_contig_2_257	31.3	9	11	0.000657817	1.05589	0.082752
Pse05 Tailocins	Pseudo5_contig_3_1150	31.3	3	4	0.000269948	1.05589	0.082752
Pse05 Tailocins	Pseudo5_contig_3_1169	31.3	3	9	0.00152766	1.05589	0.082752
Pse05 Tailocins	Pseudo5_contig_3_201	31.2	15	18	0.0004082	1.05116	0.0823814
Pse05 Tailocins	Pseudo5_contig_3_266	31.2	7	10	0.000656416	1.05116	0.0823814
Pse05 Tailocins	Pseudo5_contig_1_1104	31.2	3	4	0.000290983	1.05116	0.0823814
Pse05 Tailocins	Pseudo5_contig_3_481	31.2	5	9	0.000859308	1.05116	0.0823814
Pse05 Tailocins	Pseudo5_contig_3_702	31.1	17	22	0.000701505	1.04644	0.0820117
Pse05 Tailocins	Pseudo5_contig_1_689	31.1	10	12	0.000485906	1.04644	0.0820117
Pse05 Tailocins	Pseudo5_contig_4_217	31.1	10	11	0.000467966	1.04644	0.0820117
Pse05 Tailocins	Pseudo5_contig_2_803	31	5	5	0.000313512	1.04174	0.0816428
Pse05 Tailocins	Pseudo5_contig_3_1025	30.9	15	16	0.000391936	1.03704	0.0812748
Pse05 Tailocins	Pseudo5_contig_3_131	30.9	10	15	0.000478299	1.03704	0.0812748
Pse05 Tailocins	Pseudo5_contig_2_413	30.9	14	22	0.000756019	1.03704	0.0812748
Pse05 Tailocins	Pseudo5_contig_1_22	30.9	7	10	0.000436474	1.03704	0.0812748
Pse05 Tailocins	Pseudo5_contig_2_815	30.9	8	10	0.000530102	1.03704	0.0812748
Pse05 Tailocins	Pseudo5_contig_2_45	30.9	9	10	0.000624693	1.03704	0.0812748
Pse05 Tailocins	Pseudo5_contig_1_1224	30.7	8	12	0.00065899	1.02768	0.0805413
Pse05 Tailocins	Pseudo5_contig_2_1612	30.6	8	9	0.000268629	1.02302	0.0801758
Pse05 Tailocins	Pseudo5_contig_2_235	30.6	10	13	0.000547507	1.02302	0.0801758
Pse05 Tailocins	Pseudo5_contig_3_424	30.6	8	12	0.000744099	1.02302	0.0801758
Pse05 Tailocins	Pseudo5_contig_3_654	30.6	6	8	0.000527192	1.02302	0.0801758
Pse05 Tailocins	Pseudo5_contig_1_2304	30.5	19	25	0.000566945	1.01837	0.0798111
Pse05 Tailocins	Pseudo5_contig_2_121	30.5	13	17	0.000460762	1.01837	0.0798111
Pse05 Tailocins	Pseudo5_contig_1_1649	30.5	6	7	0.000335127	1.01837	0.0798111
Pse05 Tailocins	Pseudo5_contig_1_282	30.4	20	35	0.000930615	1.01372	0.0794473
Pse05 Tailocins	Pseudo5_contig_4_241	30.4	12	14	0.000390796	1.01372	0.0794473
Pse05 Tailocins	Pseudo5_contig_3_1106	30.4	10	12	0.000494243	1.01372	0.0794473
Pse05 Tailocins	Pseudo5_contig_1_1552	30.4	6	7	0.000518193	1.01372	0.0794473
Pse05 Tailocins	Pseudo5_contig_2_81	30.4	3	4	0.000309756	1.01372	0.0794473
Pse05 Tailocins	Pseudo5_contig_1_729	30.4	5	6	0.000746855	1.01372	0.0794473
Pse05 Tailocins	Pseudo5_contig_3_957	30.3	13	17	0.000610411	1.00909	0.0790844
Pse05 Tailocins	Pseudo5_contig_4_302	30.3	9	10	0.000398205	1.00909	0.0790844
Pse05 Tailocins	Pseudo5_contig_2_560	30.3	5	7	0.000383159	1.00909	0.0790844
Pse05 Tailocins	Pseudo5_contig_1_947	30.2	20	28	0.000577324	1.00447	0.0787222
Pse05 Tailocins	Pseudo5_contig_1_13	30.2	6	10	0.000746855	1.00447	0.0787222
Pse05 Tailocins	Pseudo5_contig_2_112	30.2	5	6	0.000553986	1.00447	0.0787222
Pse05 Tailocins	Pseudo5_contig_3_1113	30.1	9	10	0.000617803	0.999862	0.0783609
Pse05 Tailocins	Pseudo5_contig_3_1256	30.1	5	7	0.000571018	0.999862	0.0783609
Pse05 Tailocins	Pseudo5_contig_3_1242	30	34	46	0.000507881	0.995262	0.0780004
Pse05 Tailocins	Pseudo5_contig_4_282	30	30	35	0.000397666	0.995262	0.0780004
Pse05 Tailocins	Pseudo5_contig_1_452	30	29	43	0.000556689	0.995262	0.0780004
Pse05 Tailocins	Pseudo5_contig_3_981	30	11	17	0.000738171	0.995262	0.0780004
Pse05 Tailocins	Pseudo5_contig_2_532	30	7	12	0.000644252	0.995262	0.0780004
Pse05 Tailocins	Pseudo5_contig_1_1498	29.9	6	7	0.000341947	0.990673	0.0776408
Pse05 Tailocins	Pseudo5_contig_1_1004	29.8	14	20	0.000606651	0.986095	0.077282
Pse05 Tailocins	Pseudo5_contig_1_1525	29.7	17	26	0.00106304	0.981527	0.076924
Pse05 Tailocins	Pseudo5_contig_3_428	29.7	7	8	0.000391936	0.981527	0.076924
Pse05 Tailocins	Pseudo5_contig_1_1361	29.5	7	11	0.000579457	0.972423	0.0762105
Pse05 Tailocins	Pseudo5_contig_2_271	29.4	23	27	0.000518531	0.967886	0.0758549
Pse05 Tailocins	Pseudo5_contig_1_2377	29.4	7	9	0.000373428	0.967886	0.0758549
Pse05 Tailocins	Pseudo5_contig_3_666	29.4	9	15	0.000666835	0.967886	0.0758549
Pse05 Tailocins	Pseudo5_contig_2_829	29.3	9	9	0.000369776	0.96336	0.0755002
Pse05 Tailocins	Pseudo5_contig_2_1192	29.3	8	11	0.000677094	0.96336	0.0755002
Pse05 Tailocins	Pseudo5_contig_2_755	29.3	6	10	0.000724321	0.96336	0.0755002
Pse05 Tailocins	Pseudo5_contig_4_287	29.2	15	25	0.000678685	0.958845	0.0751463
Pse05 Tailocins	Pseudo5_contig_2_607	29.2	10	13	0.000505683	0.958845	0.0751463
Pse05 Tailocins	Pseudo5_contig_3_1017	29.2	9	11	0.000472754	0.958845	0.0751463
Pse05 Tailocins	Pseudo5_contig_2_497	29.1	12	22	0.000967784	0.95434	0.0747932
Pse05 Tailocins	Pseudo5_contig_2_841	29.1	6	9	0.00051094	0.95434	0.0747932
Pse05 Tailocins	Pseudo5_contig_1_974	29.1	4	11	0.000748367	0.95434	0.0747932
Pse05 Tailocins	Pseudo5_contig_3_148	29	19	20	0.000429776	0.949845	0.074441
Pse05 Tailocins	Pseudo5_contig_3_194	29	15	20	0.000451727	0.949845	0.074441
Pse05 Tailocins	Pseudo5_contig_2_1115	29	11	11	0.000272234	0.949845	0.074441
Pse05 Tailocins	Pseudo5_contig_1_777	29	8	10	0.000347914	0.949845	0.074441
Pse05 Tailocins	Pseudo5_contig_1_1790	29	13	22	0.000781593	0.949845	0.074441
Pse05 Tailocins	Pseudo5_contig_2_251	29	9	10	0.000446921	0.949845	0.074441
Pse05 Tailocins	Pseudo5_contig_1_448	29	6	6	0.000336085	0.949845	0.074441
Pse05 Tailocins	Pseudo5_contig_4_170	29	3	3	0.000235573	0.949845	0.074441
Pse05 Tailocins	Pseudo5_contig_1_1554	29	4	5	0.000785245	0.949845	0.074441
Pse05 Tailocins	Pseudo5_contig_1_2195	28.9	9	10	0.000375934	0.94536	0.0740895
Pse05 Tailocins	Pseudo5_contig_1_561	28.9	14	30	0.00181995	0.94536	0.0740895
Pse05 Tailocins	Pseudo5_contig_3_82	28.8	7	8	0.000517054	0.940886	0.0737389
Pse05 Tailocins	Pseudo5_contig_2_1022	28.8	4	7	0.000735186	0.940886	0.0737389
Pse05 Tailocins	Pseudo5_contig_3_1068	28.7	7	7	0.000363055	0.936422	0.073389
Pse05 Tailocins	Pseudo5_contig_2_568	28.7	5	8	0.000433658	0.936422	0.073389
Pse05 Tailocins	Pseudo5_contig_2_198	28.7	7	9	0.000516171	0.936422	0.073389
Pse05 Tailocins	Pseudo5_contig_1_14	28.6	9	12	0.000476716	0.931968	0.07304
Pse05 Tailocins	Pseudo5_contig_1_1291	28.5	13	14	0.000497377	0.927525	0.0726917
Pse05 Tailocins	Pseudo5_contig_3_435	28.4	12	13	0.000342944	0.923092	0.0723443
Pse05 Tailocins	Pseudo5_contig_1_64	28.4	7	7	0.000384411	0.923092	0.0723443
Pse05 Tailocins	Pseudo5_contig_3_269	28.4	11	21	0.00116465	0.923092	0.0723443
Pse05 Tailocins	Pseudo5_contig_2_274	28.4	6	11	0.000832643	0.923092	0.0723443
Pse05 Tailocins	Pseudo5_contig_1_1763	28.3	10	11	0.000356159	0.918669	0.0719977
Pse05 Tailocins	Pseudo5_contig_2_1076	28.3	7	10	0.000661584	0.918669	0.0719977
Pse05 Tailocins	Pseudo5_contig_2_1009	28.3	5	5	0.000350088	0.918669	0.0719977
Pse05 Tailocins	Pseudo5_contig_3_675	28.3	5	7	0.000468644	0.918669	0.0719977
Pse05 Tailocins	Pseudo5_contig_2_996	28.2	4	5	0.000482881	0.914256	0.0716518
Pse05 Tailocins	Pseudo5_contig_3_855	28.1	12	13	0.00036777	0.909853	0.0713068
Pse05 Tailocins	Pseudo5_contig_1_170	28.1	10	15	0.000528435	0.909853	0.0713068
Pse05 Tailocins	Pseudo5_contig_1_76	28.1	7	7	0.000327659	0.909853	0.0713068
Pse05 Tailocins	Pseudo5_contig_2_307	28.1	5	9	0.000499136	0.909853	0.0713068
Pse05 Tailocins	Pseudo5_contig_4_134	28.1	5	6	0.00038779	0.909853	0.0713068
Pse05 Tailocins	Pseudo5_contig_4_303	28	15	17	0.000495959	0.905461	0.0709625
Pse05 Tailocins	Pseudo5_contig_1_2339	28	7	8	0.000237936	0.905461	0.0709625
Pse05 Tailocins	Pseudo5_contig_3_377	27.9	10	11	0.000537345	0.901078	0.0706191
Pse05 Tailocins	Pseudo5_contig_1_1628	27.9	8	14	0.000698099	0.901078	0.0706191
Pse05 Tailocins	Pseudo5_contig_4_35	27.8	6	8	0.000424082	0.896706	0.0702764
Pse05 Tailocins	Pseudo5_contig_1_534	27.7	21	29	0.000522318	0.892344	0.0699345
Pse05 Tailocins	Pseudo5_contig_3_750	27.6	13	15	0.000627024	0.887991	0.0695934
Pse05 Tailocins	Pseudo5_contig_3_739	27.6	2	2	0.000386304	0.887991	0.0695934
Pse05 Tailocins	Pseudo5_contig_1_490	27.5	9	14	0.000517054	0.883649	0.0692531
Pse05 Tailocins	Pseudo5_contig_2_818	27.5	9	15	0.000777974	0.883649	0.0692531
Pse05 Tailocins	Pseudo5_contig_3_1222	27.3	4	6	0.000654711	0.874995	0.0685748
Pse05 Tailocins	Pseudo5_contig_1_440	27.3	2	3	0.000416634	0.874995	0.0685748
Pse05 Tailocins	Pseudo5_contig_3_822	27.2	9	10	0.000336085	0.870682	0.0682369
Pse05 Tailocins	Pseudo5_contig_2_314	27.2	7	7	0.000316209	0.870682	0.0682369
Pse05 Tailocins	Pseudo5_contig_1_38	27.1	6	6	0.000220143	0.86638	0.0678997
Pse05 Tailocins	Pseudo5_contig_1_1216	27.1	6	10	0.000785245	0.86638	0.0678997
Pse05 Tailocins	Pseudo5_contig_2_1276	27.1	1	1	0.000240061	0.86638	0.0678997
Pse05 Tailocins	Pseudo5_contig_3_536	27	11	14	0.000369324	0.862087	0.0675633
Pse05 Tailocins	Pseudo5_contig_1_190	27	3	5	0.000515468	0.862087	0.0675633
Pse05 Tailocins	Pseudo5_contig_3_133	26.9	15	18	0.000390796	0.857804	0.0672276
Pse05 Tailocins	Pseudo5_contig_2_266	26.9	6	9	0.000607382	0.857804	0.0672276
Pse05 Tailocins	Pseudo5_contig_1_30	26.9	3	3	0.00025081	0.857804	0.0672276
Pse05 Tailocins	Pseudo5_contig_2_140	26.9	5	5	0.000461655	0.857804	0.0672276
Pse05 Tailocins	Pseudo5_contig_1_2481	26.9	2	2	0.000361382	0.857804	0.0672276
Pse05 Tailocins	Pseudo5_contig_1_1344	26.8	9	10	0.000381049	0.853532	0.0668928
Pse05 Tailocins	Pseudo5_contig_3_927	26.8	6	19	0.00117383	0.853532	0.0668928
Pse05 Tailocins	Pseudo5_contig_3_103	26.8	6	10	0.00075019	0.853532	0.0668928
Pse05 Tailocins	Pseudo5_contig_3_738	26.7	15	18	0.000431493	0.849269	0.0665587
Pse05 Tailocins	Pseudo5_contig_3_886	26.7	4	5	0.000340167	0.849269	0.0665587
Pse05 Tailocins	Pseudo5_contig_4_301	26.7	5	6	0.000448113	0.849269	0.0665587
Pse05 Tailocins	Pseudo5_contig_1_2246	26.6	16	22	0.000402716	0.845015	0.0662253
Pse05 Tailocins	Pseudo5_contig_1_525	26.6	7	10	0.000351553	0.845015	0.0662253
Pse05 Tailocins	Pseudo5_contig_3_252	26.6	8	10	0.000520255	0.845015	0.0662253
Pse05 Tailocins	Pseudo5_contig_1_2010	26.6	6	7	0.000390796	0.845015	0.0662253
Pse05 Tailocins	Pseudo5_contig_3_682	26.5	14	15	0.000359577	0.840772	0.0658928
Pse05 Tailocins	Pseudo5_contig_1_850	26.5	6	9	0.000500789	0.840772	0.0658928
Pse05 Tailocins	Pseudo5_contig_2_585	26.5	8	15	0.000823738	0.840772	0.0658928
Pse05 Tailocins	Pseudo5_contig_1_183	26.5	5	5	0.000743551	0.840772	0.0658928
Pse05 Tailocins	Pseudo5_contig_2_494	26.4	3	6	0.000522412	0.836538	0.065561
Pse05 Tailocins	Pseudo5_contig_1_2510	26.3	12	14	0.00046494	0.832314	0.0652299
Pse05 Tailocins	Pseudo5_contig_4_46	26.3	5	6	0.000279295	0.832314	0.0652299
Pse05 Tailocins	Pseudo5_contig_2_1614	26.3	11	19	0.00095593	0.832314	0.0652299
Pse05 Tailocins	Pseudo5_contig_1_1293	26.2	13	16	0.000382458	0.8281	0.0648997
Pse05 Tailocins	Pseudo5_contig_2_110	26.2	14	20	0.000540329	0.8281	0.0648997
Pse05 Tailocins	Pseudo5_contig_3_724	26.2	11	21	0.000916595	0.8281	0.0648997
Pse05 Tailocins	Pseudo5_contig_1_2467	26.1	7	11	0.000433912	0.823896	0.0645701
Pse05 Tailocins	Pseudo5_contig_2_1141	26.1	7	9	0.000505813	0.823896	0.0645701
Pse05 Tailocins	Pseudo5_contig_3_1176	26.1	3	5	0.000954787	0.823896	0.0645701
Pse05 Tailocins	Pseudo5_contig_2_39	26	8	9	0.000309281	0.819701	0.0642414
Pse05 Tailocins	Pseudo5_contig_3_635	26	8	9	0.000306771	0.819701	0.0642414
Pse05 Tailocins	Pseudo5_contig_1_2226	25.9	35	42	0.000347503	0.815516	0.0639134
Pse05 Tailocins	Pseudo5_contig_3_375	25.9	15	18	0.000307707	0.815516	0.0639134
Pse05 Tailocins	Pseudo5_contig_1_1135	25.9	12	13	0.000362882	0.815516	0.0639134
Pse05 Tailocins	Pseudo5_contig_3_373	25.8	13	16	0.000492432	0.81134	0.0635861
Pse05 Tailocins	Pseudo5_contig_3_509	25.8	6	7	0.000291885	0.81134	0.0635861
Pse05 Tailocins	Pseudo5_contig_1_2206	25.8	7	8	0.000351003	0.81134	0.0635861
Pse05 Tailocins	Pseudo5_contig_1_920	25.8	4	6	0.000393849	0.81134	0.0635861
Pse05 Tailocins	Pseudo5_contig_2_1577	25.7	33	39	0.000334541	0.807174	0.0632596
Pse05 Tailocins	Pseudo5_contig_1_375	25.7	8	9	0.000332392	0.807174	0.0632596
Pse05 Tailocins	Pseudo5_contig_1_792	25.7	5	6	0.000563271	0.807174	0.0632596
Pse05 Tailocins	Pseudo5_contig_4_129	25.6	16	20	0.000364517	0.803018	0.0629339
Pse05 Tailocins	Reverse_Pseudo5_contig_1_1362	25.6	11	13	0.000282242	0.803018	0.0629339
Pse05 Tailocins	Pseudo5_contig_2_583	25.6	5	9	0.000604953	0.803018	0.0629339
Pse05 Tailocins	Pseudo5_contig_3_1236	25.5	12	13	0.000345657	0.798871	0.0626089
Pse05 Tailocins	Pseudo5_contig_2_474	25.5	7	10	0.000436474	0.798871	0.0626089
Pse05 Tailocins	Pseudo5_contig_1_626	25.5	5	5	0.000230828	0.798871	0.0626089
Pse05 Tailocins	Pseudo5_contig_1_50	25.5	6	10	0.000504632	0.798871	0.0626089
Pse05 Tailocins	Pseudo5_contig_2_260	25.5	6	7	0.000500552	0.798871	0.0626089
Pse05 Tailocins	Pseudo5_contig_1_42	25.5	4	5	0.000403948	0.798871	0.0626089
Pse05 Tailocins	Pseudo5_contig_2_795	25.4	17	20	0.000380617	0.794734	0.0622847
Pse05 Tailocins	Pseudo5_contig_2_989	25.4	14	19	0.00050044	0.794734	0.0622847
Pse05 Tailocins	Pseudo5_contig_4_118	25.4	10	16	0.000600152	0.794734	0.0622847
Pse05 Tailocins	Pseudo5_contig_4_2	25.4	7	9	0.00038483	0.794734	0.0622847
Pse05 Tailocins	Pseudo5_contig_1_1678	25.4	3	3	0.000241209	0.794734	0.0622847
Pse05 Tailocins	Pseudo5_contig_2_1352	25.3	22	22	0.000299105	0.790606	0.0619612
Pse05 Tailocins	Pseudo5_contig_1_46	25.3	11	19	0.000617564	0.790606	0.0619612
Pse05 Tailocins	Pseudo5_contig_3_210	25.3	10	11	0.000422024	0.790606	0.0619612
Pse05 Tailocins	Pseudo5_contig_3_651	25.2	10	12	0.000412374	0.786488	0.0616384
Pse05 Tailocins	Pseudo5_contig_3_29	25.2	5	5	0.000255384	0.786488	0.0616384
Pse05 Tailocins	Pseudo5_contig_2_156	25.2	6	10	0.000528435	0.786488	0.0616384
Pse05 Tailocins	Pseudo5_contig_3_454	25.1	15	17	0.000260412	0.782379	0.0613164
Pse05 Tailocins	Pseudo5_contig_3_441	25.1	6	7	0.000297797	0.782379	0.0613164
Pse05 Tailocins	Pseudo5_contig_1_1117	25.1	9	11	0.000492925	0.782379	0.0613164
Pse05 Tailocins	Pseudo5_contig_2_674	25	22	25	0.000351553	0.778279	0.0609951
Pse05 Tailocins	Pseudo5_contig_2_935	25	12	16	0.000355645	0.778279	0.0609951
Pse05 Tailocins	Pseudo5_contig_3_1099	24.9	12	17	0.000464508	0.774189	0.0606746
Pse05 Tailocins	Pseudo5_contig_1_314	24.9	6	7	0.000271036	0.774189	0.0606746
Pse05 Tailocins	Pseudo5_contig_3_834	24.9	3	4	0.000206821	0.774189	0.0606746
Pse05 Tailocins	Pseudo5_contig_4_36	24.9	6	6	0.00039852	0.774189	0.0606746
Pse05 Tailocins	Pseudo5_contig_3_542	24.9	5	7	0.000472408	0.774189	0.0606746
Pse05 Tailocins	Pseudo5_contig_1_1467	24.9	2	3	0.000284818	0.774189	0.0606746
Pse05 Tailocins	Pseudo5_contig_2_673	24.8	6	7	0.000225777	0.770109	0.0603548
Pse05 Tailocins	Pseudo5_contig_1_166	24.8	7	8	0.000470049	0.770109	0.0603548
Pse05 Tailocins	Pseudo5_contig_2_424	24.7	11	12	0.000358809	0.766038	0.0600357
Pse05 Tailocins	Pseudo5_contig_1_1119	24.7	6	6	0.000319068	0.766038	0.0600357
Pse05 Tailocins	Pseudo5_contig_1_2229	24.6	9	13	0.000290113	0.761976	0.0597174
Pse05 Tailocins	Pseudo5_contig_1_976	24.6	10	14	0.000568259	0.761976	0.0597174
Pse05 Tailocins	Pseudo5_contig_2_688	24.6	5	6	0.000358809	0.761976	0.0597174
Pse05 Tailocins	Pseudo5_contig_2_425	24.5	10	14	0.000417868	0.757924	0.0593998
Pse05 Tailocins	Pseudo5_contig_2_1855	24.5	7	7	0.000342944	0.757924	0.0593998
Pse05 Tailocins	Pseudo5_contig_2_658	24.5	4	4	0.000257536	0.757924	0.0593998
Pse05 Tailocins	Pseudo5_contig_3_434	24.4	6	9	0.000317727	0.75388	0.0590829
Pse05 Tailocins	Pseudo5_contig_1_371	24.4	5	6	0.000320081	0.75388	0.0590829
Pse05 Tailocins	Pseudo5_contig_3_49	24.3	32	66	0.000693609	0.749847	0.0587668
Pse05 Tailocins	Pseudo5_contig_2_643	24.3	19	23	0.000545901	0.749847	0.0587668
Pse05 Tailocins	Pseudo5_contig_1_755	24.2	18	24	0.000440286	0.745822	0.0584514
Pse05 Tailocins	Pseudo5_contig_3_821	24.1	14	20	0.0004554	0.741807	0.0581367
Pse05 Tailocins	Pseudo5_contig_1_1853	24.1	8	10	0.000319472	0.741807	0.0581367
Pse05 Tailocins	Pseudo5_contig_2_29	24.1	5	7	0.000262566	0.741807	0.0581367
Pse05 Tailocins	Pseudo5_contig_3_1141	24.1	5	7	0.000367593	0.741807	0.0581367
Pse05 Tailocins	Pseudo5_contig_3_1139	24.1	1	3	0.000450114	0.741807	0.0581367
Pse05 Tailocins	Pseudo5_contig_2_988	24	9	9	0.000235573	0.737801	0.0578227
Pse05 Tailocins	Pseudo5_contig_1_1489	24	8	9	0.000290843	0.737801	0.0578227
Pse05 Tailocins	Pseudo5_contig_3_284	24	5	6	0.000284818	0.737801	0.0578227
Pse05 Tailocins	Pseudo5_contig_3_1135	24	3	5	0.000360606	0.737801	0.0578227
Pse05 Tailocins	Pseudo5_contig_3_1168	24	8	16	0.00134434	0.737801	0.0578227
Pse05 Tailocins	Pseudo5_contig_3_231	23.9	8	13	0.000474903	0.733804	0.0575095
Pse05 Tailocins	Pseudo5_contig_1_1859	23.8	21	23	0.00031863	0.729816	0.057197
Pse05 Tailocins	Pseudo5_contig_1_1614	23.8	7	7	0.000294811	0.729816	0.057197
Pse05 Tailocins	Pseudo5_contig_1_2082	23.8	7	8	0.00036432	0.729816	0.057197
Pse05 Tailocins	Pseudo5_contig_1_996	23.8	4	6	0.000480121	0.729816	0.057197
Pse05 Tailocins	Pseudo5_contig_2_1374	23.7	12	15	0.0002983	0.725838	0.0568852
Pse05 Tailocins	Pseudo5_contig_1_200	23.7	8	8	0.000292884	0.725838	0.0568852
Pse05 Tailocins	Pseudo5_contig_3_696	23.6	10	10	0.000198397	0.721869	0.0565741
Pse05 Tailocins	Pseudo5_contig_1_1218	23.6	5	6	0.000280071	0.721869	0.0565741
Pse05 Tailocins	Pseudo5_contig_1_317	23.6	6	9	0.00044613	0.721869	0.0565741
Pse05 Tailocins	Pseudo5_contig_3_1211	23.5	21	22	0.000257267	0.717908	0.0562637
Pse05 Tailocins	Pseudo5_contig_1_801	23.5	9	9	0.000251644	0.717908	0.0562637
Pse05 Tailocins	Pseudo5_contig_2_965	23.4	10	11	0.000392456	0.713957	0.0559541
Pse05 Tailocins	Pseudo5_contig_3_533	23.4	6	9	0.000426023	0.713957	0.0559541
Pse05 Tailocins	Pseudo5_contig_3_580	23.3	18	19	0.000277635	0.710015	0.0556451
Pse05 Tailocins	Pseudo5_contig_3_705	23.3	7	9	0.000469684	0.710015	0.0556451
Pse05 Tailocins	Pseudo5_contig_3_989	23.2	13	17	0.000404062	0.706082	0.0553369
Pse05 Tailocins	Pseudo5_contig_1_66	23.2	5	7	0.000407023	0.706082	0.0553369
Pse05 Tailocins	Pseudo5_contig_3_1091	23.1	12	12	0.000248952	0.702159	0.0550294
Pse05 Tailocins	Pseudo5_contig_1_2546	23.1	9	11	0.00036531	0.702159	0.0550294
Pse05 Tailocins	Pseudo5_contig_3_870	23.1	6	11	0.000403595	0.702159	0.0550294
Pse05 Tailocins	Pseudo5_contig_2_308	23.1	3	4	0.000470049	0.702159	0.0550294
Pse05 Tailocins	Pseudo5_contig_1_1795	23	19	23	0.000456314	0.698244	0.0547226
Pse05 Tailocins	Pseudo5_contig_2_246	23	15	17	0.000361153	0.698244	0.0547226
Pse05 Tailocins	Pseudo5_contig_3_718	23	11	13	0.000316144	0.698244	0.0547226
Pse05 Tailocins	Pseudo5_contig_3_693	23	5	8	0.000429501	0.698244	0.0547226
Pse05 Tailocins	Pseudo5_contig_2_1091	23	4	9	0.000551964	0.698244	0.0547226
Pse05 Tailocins	Pseudo5_contig_4_300	23	2	2	0.000154878	0.698244	0.0547226
Pse05 Tailocins	Pseudo5_contig_1_1221	22.9	14	17	0.000330257	0.694338	0.0544165
Pse05 Tailocins	Pseudo5_contig_3_1259	22.9	8	9	0.000258527	0.694338	0.0544165
Pse05 Tailocins	Pseudo5_contig_4_26	22.8	6	9	0.000395911	0.690441	0.0541111
Pse05 Tailocins	Pseudo5_contig_1_696	22.8	5	6	0.000396951	0.690441	0.0541111
Pse05 Tailocins	Pseudo5_contig_1_1354	22.7	5	6	0.000241209	0.686553	0.0538064
Pse05 Tailocins	Pseudo5_contig_4_137	22.6	11	15	0.000354022	0.682674	0.0535024
Pse05 Tailocins	Pseudo5_contig_1_563	22.6	5	8	0.000584495	0.682674	0.0535024
Pse05 Tailocins	Pseudo5_contig_2_1313	22.5	10	10	0.000213252	0.678804	0.0531991
Pse05 Tailocins	Pseudo5_contig_1_206	22.4	5	11	0.000475184	0.674943	0.0528964
Pse05 Tailocins	Pseudo5_contig_2_1137	22.3	7	12	0.000738648	0.671091	0.0525945
Pse05 Tailocins	Pseudo5_contig_3_850	22.2	5	8	0.000373428	0.667247	0.0522933
Pse05 Tailocins	Pseudo5_contig_3_1225	22.2	6	7	0.000522799	0.667247	0.0522933
Pse05 Tailocins	Pseudo5_contig_2_281	22.1	27	116	0.00300817	0.663413	0.0519928
Pse05 Tailocins	Pseudo5_contig_1_2204	22.1	9	11	0.000492925	0.663413	0.0519928
Pse05 Tailocins	Pseudo5_contig_3_398	22.1	6	6	0.000314098	0.663413	0.0519928
Pse05 Tailocins	Pseudo5_contig_1_972	22.1	4	5	0.000257734	0.663413	0.0519928
Pse05 Tailocins	Pseudo5_contig_3_1220	22.1	3	5	0.000289728	0.663413	0.0519928
Pse05 Tailocins	Pseudo5_contig_1_462	22.1	4	9	0.000759991	0.663413	0.0519928
Pse05 Tailocins	Pseudo5_contig_1_1784	22	47	49	0.000224852	0.659587	0.051693
Pse05 Tailocins	Pseudo5_contig_3_686	22	14	18	0.000410416	0.659587	0.051693
Pse05 Tailocins	Pseudo5_contig_3_911	22	10	14	0.000493206	0.659587	0.051693
Pse05 Tailocins	Pseudo5_contig_3_328	22	7	8	0.000320845	0.659587	0.051693
Pse05 Tailocins	Pseudo5_contig_2_1278	21.9	10	17	0.000446363	0.65577	0.0513938
Pse05 Tailocins	Pseudo5_contig_3_149	21.9	3	6	0.000361382	0.65577	0.0513938
Pse05 Tailocins	Pseudo5_contig_3_517	21.9	6	6	0.000374816	0.65577	0.0513938
Pse05 Tailocins	Pseudo5_contig_3_255	21.8	12	14	0.000274836	0.651962	0.0510954
Pse05 Tailocins	Pseudo5_contig_4_167	21.8	8	11	0.000330083	0.651962	0.0510954
Pse05 Tailocins	Pseudo5_contig_1_2464	21.8	8	10	0.000332757	0.651962	0.0510954
Pse05 Tailocins	Pseudo5_contig_2_1105	21.8	4	8	0.000473359	0.651962	0.0510954
Pse05 Tailocins	Pseudo5_contig_4_61	21.8	4	6	0.00041492	0.651962	0.0510954
Pse05 Tailocins	Pseudo5_contig_1_2135	21.6	16	28	0.000507025	0.644372	0.0505005
Pse05 Tailocins	Pseudo5_contig_1_595	21.5	8	11	0.000361029	0.64059	0.0502041
Pse05 Tailocins	Pseudo5_contig_1_2310	21.5	6	8	0.000320845	0.64059	0.0502041
Pse05 Tailocins	Pseudo5_contig_1_115	21.5	2	3	0.000245916	0.64059	0.0502041
Pse05 Tailocins	Pseudo5_contig_1_715	21.4	36	47	0.000259632	0.636817	0.0499084
Pse05 Tailocins	Pseudo5_contig_1_2230	21.4	42	48	0.00031119	0.636817	0.0499084
Pse05 Tailocins	Pseudo5_contig_4_211	21.4	12	14	0.000328575	0.636817	0.0499084
Pse05 Tailocins	Pseudo5_contig_3_385	21.4	9	10	0.000287252	0.636817	0.0499084
Pse05 Tailocins	Pseudo5_contig_2_797	21.4	7	12	0.000584495	0.636817	0.0499084
Pse05 Tailocins	Pseudo5_contig_3_166	21.4	4	5	0.000338795	0.636817	0.0499084
Pse05 Tailocins	Pseudo5_contig_2_710	21.3	9	13	0.000291274	0.633052	0.0496134
Pse05 Tailocins	Pseudo5_contig_3_521	21.3	5	6	0.000233934	0.633052	0.0496134
Pse05 Tailocins	Pseudo5_contig_2_117	21.3	6	7	0.000291163	0.633052	0.0496134
Pse05 Tailocins	Pseudo5_contig_1_281	21.3	4	5	0.000275479	0.633052	0.0496134
Pse05 Tailocins	Pseudo5_contig_3_442	21.2	7	9	0.000351717	0.629296	0.049319
Pse05 Tailocins	Pseudo5_contig_3_467	21.2	4	5	0.000222278	0.629296	0.049319
Pse05 Tailocins	Pseudo5_contig_1_397	21.2	7	11	0.000674623	0.629296	0.049319
Pse05 Tailocins	Pseudo5_contig_1_1764	21.1	13	14	0.000245574	0.625549	0.0490254
Pse05 Tailocins	Pseudo5_contig_2_1002	21.1	20	23	0.000430878	0.625549	0.0490254
Pse05 Tailocins	Pseudo5_contig_1_1559	21.1	9	9	0.000234478	0.625549	0.0490254
Pse05 Tailocins	Pseudo5_contig_3_420	21	5	9	0.000299482	0.62181	0.0487323
Pse05 Tailocins	Pseudo5_contig_1_2128	20.9	8	9	0.000279553	0.61808	0.04844
Pse05 Tailocins	Pseudo5_contig_1_742	20.9	5	6	0.000224057	0.61808	0.04844
Pse05 Tailocins	Pseudo5_contig_3_847	20.9	7	8	0.000330305	0.61808	0.04844
Pse05 Tailocins	Pseudo5_contig_1_531	20.9	6	6	0.000277756	0.61808	0.04844
Pse05 Tailocins	Pseudo5_contig_2_730	20.8	12	14	0.000337531	0.614359	0.0481483
Pse05 Tailocins	Pseudo5_contig_2_972	20.8	4	5	0.000265051	0.614359	0.0481483
Pse05 Tailocins	Pseudo5_contig_1_556	20.8	3	4	0.000290983	0.614359	0.0481483
Pse05 Tailocins	Pseudo5_contig_2_1004	20.7	19	24	0.000351003	0.610646	0.0478574
Pse05 Tailocins	Pseudo5_contig_3_546	20.7	11	18	0.00067217	0.610646	0.0478574
Pse05 Tailocins	Pseudo5_contig_3_674	20.7	9	19	0.000717485	0.610646	0.0478574
Pse05 Tailocins	Pseudo5_contig_3_139	20.7	4	4	0.000224057	0.610646	0.0478574
Pse05 Tailocins	Pseudo5_contig_2_1017	20.7	6	9	0.000547965	0.610646	0.0478574
Pse05 Tailocins	Pseudo5_contig_3_1219	20.7	1	1	0.000144864	0.610646	0.0478574
Pse05 Tailocins	Pseudo5_contig_2_858	20.6	7	7	0.000288308	0.606941	0.047567
Pse05 Tailocins	Pseudo5_contig_2_1705	20.3	5	5	0.00027914	0.595879	0.0467001
Pse05 Tailocins	Pseudo5_contig_3_820	20.2	3	4	0.000199457	0.592209	0.0464124
Pse05 Tailocins	Pseudo5_contig_1_826	20.2	2	6	0.0012003	0.592209	0.0464124
Pse05 Tailocins	Pseudo5_contig_2_111	20.1	6	7	0.00038694	0.588547	0.0461254
Pse05 Tailocins	Pseudo5_contig_2_227	20.1	4	5	0.000312347	0.588547	0.0461254
Pse05 Tailocins	Pseudo5_contig_2_94	20	4	5	0.000284818	0.584893	0.0458391
Pse05 Tailocins	Pseudo5_contig_3_415	19.9	8	11	0.000291556	0.581248	0.0455534
Pse05 Tailocins	Pseudo5_contig_1_973	19.9	5	8	0.000430878	0.581248	0.0455534
Pse05 Tailocins	Pseudo5_contig_2_114	19.9	4	4	0.000262566	0.581248	0.0455534
Pse05 Tailocins	Pseudo5_contig_3_740	19.9	5	6	0.000489444	0.581248	0.0455534
Pse05 Tailocins	Pseudo5_contig_1_3	19.8	5	6	0.000224556	0.577611	0.0452684
Pse05 Tailocins	Pseudo5_contig_1_1134	19.8	5	6	0.000259859	0.577611	0.0452684
Pse05 Tailocins	Pseudo5_contig_2_107	19.8	4	4	0.000192599	0.577611	0.0452684
Pse05 Tailocins	Pseudo5_contig_2_954	19.7	10	13	0.000316144	0.573983	0.044984
Pse05 Tailocins	Pseudo5_contig_1_461	19.7	2	3	0.000275479	0.573983	0.044984
Pse05 Tailocins	Pseudo5_contig_3_42	19.6	17	22	0.00031119	0.570363	0.0447003
Pse05 Tailocins	Pseudo5_contig_1_2334	19.6	12	13	0.000280071	0.570363	0.0447003
Pse05 Tailocins	Pseudo5_contig_3_272	19.6	6	6	0.000353774	0.570363	0.0447003
Pse05 Tailocins	Pseudo5_contig_3_69	19.6	3	4	0.000412374	0.570363	0.0447003
Pse05 Tailocins	Pseudo5_contig_2_286	19.5	1	2	0.000819719	0.566751	0.0444173
Pse05 Tailocins	Pseudo5_contig_3_1212	19.4	6	7	0.000407023	0.563148	0.0441349
Pse05 Tailocins	Pseudo5_contig_1_27	19.3	9	10	0.000381915	0.559552	0.0438531
Pse05 Tailocins	Pseudo5_contig_3_559	19.3	4	5	0.000249321	0.559552	0.0438531
Pse05 Tailocins	Pseudo5_contig_2_1090	19.3	4	5	0.000318262	0.559552	0.0438531
Pse05 Tailocins	Pseudo5_contig_2_655	19.3	4	6	0.000539174	0.559552	0.0438531
Pse05 Tailocins	Pseudo5_contig_3_1038	19.2	7	9	0.000362682	0.555966	0.043572
Pse05 Tailocins	Pseudo5_contig_2_1154	19.2	4	4	0.000314098	0.555966	0.043572
Pse05 Tailocins	Pseudo5_contig_3_271	19.1	9	11	0.000330083	0.552387	0.0432915
Pse05 Tailocins	Pseudo5_contig_1_2219	19.1	4	6	0.000300972	0.552387	0.0432915
Pse05 Tailocins	Pseudo5_contig_2_242	19.1	3	5	0.000334746	0.552387	0.0432915
Pse05 Tailocins	Pseudo5_contig_1_1459	19	8	9	0.000273982	0.548817	0.0430117
Pse05 Tailocins	Pseudo5_contig_2_84	18.9	7	7	0.000234322	0.545254	0.0427325
Pse05 Tailocins	Reverse_Pseudo5_contig_1_2005	18.8	5	7	0.00038694	0.541701	0.042454
Pse05 Tailocins	Pseudo5_contig_2_236	18.7	11	12	0.000224057	0.538155	0.0421761
Pse05 Tailocins	Pseudo5_contig_1_1926	18.7	4	4	0.000216829	0.538155	0.0421761
Pse05 Tailocins	Pseudo5_contig_1_1783	18.6	13	15	0.000254096	0.534617	0.0418989
Pse05 Tailocins	Pseudo5_contig_1_904	18.6	5	8	0.000356589	0.534617	0.0418989
Pse05 Tailocins	Pseudo5_contig_2_289	18.6	3	5	0.0012003	0.534617	0.0418989
Pse05 Tailocins	Pseudo5_contig_2_1926	18.5	44	49	0.000187522	0.531088	0.0416223
Pse05 Tailocins	Reverse_Pseudo5_contig_1_2074	18.5	9	10	0.000237684	0.531088	0.0416223
Pse05 Tailocins	Pseudo5_contig_2_10	18.5	8	9	0.000314425	0.531088	0.0416223
Pse05 Tailocins	Pseudo5_contig_3_925	18.5	4	5	0.000221692	0.531088	0.0416223
Pse05 Tailocins	Pseudo5_contig_4_138	18.5	4	7	0.000351133	0.531088	0.0416223
Pse05 Tailocins	Pseudo5_contig_3_671	18.5	3	4	0.00031119	0.531088	0.0416223
Pse05 Tailocins	Pseudo5_contig_3_459	18.5	3	4	0.000344702	0.531088	0.0416223
Pse05 Tailocins	Pseudo5_contig_1_2508	18.4	4	4	0.000134434	0.527566	0.0413463
Pse05 Tailocins	Pseudo5_contig_2_1243	18.4	5	5	0.000168379	0.527566	0.0413463
Pse05 Tailocins	Pseudo5_contig_3_397	18.4	8	9	0.000319742	0.527566	0.0413463
Pse05 Tailocins	Pseudo5_contig_3_1204	18.3	4	4	0.000183153	0.524053	0.0410709
Pse05 Tailocins	Pseudo5_contig_3_1237	18.3	6	9	0.000512672	0.524053	0.0410709
Pse05 Tailocins	Pseudo5_contig_1_2583	18.2	32	34	0.000194137	0.520548	0.0407962
Pse05 Tailocins	Pseudo5_contig_2_744	18.1	6	6	0.000217296	0.51705	0.0405221
Pse05 Tailocins	Pseudo5_contig_2_1269	18	3	5	0.00024785	0.513561	0.0402487
Pse05 Tailocins	Pseudo5_contig_3_1049	18	4	5	0.000284818	0.513561	0.0402487
Pse05 Tailocins	Pseudo5_contig_4_306	17.9	10	10	0.000292248	0.51008	0.0399759
Pse05 Tailocins	Pseudo5_contig_3_998	17.8	6	6	0.00021871	0.506607	0.0397037
Pse05 Tailocins	Pseudo5_contig_1_1835	17.8	2	3	0.000272501	0.506607	0.0397037
Pse05 Tailocins	Pseudo5_contig_2_1924	17.6	16	18	0.000177198	0.499685	0.0391612
Pse05 Tailocins	Pseudo5_contig_1_158	17.6	8	12	0.000354395	0.499685	0.0391612
Pse05 Tailocins	Pseudo5_contig_3_578	17.6	4	5	0.00018713	0.499685	0.0391612
Pse05 Tailocins	Pseudo5_contig_3_913	17.6	6	7	0.00034597	0.499685	0.0391612
Pse05 Tailocins	Pseudo5_contig_2_483	17.6	5	5	0.000289728	0.499685	0.0391612
Pse05 Tailocins	Pseudo5_contig_1_828	17.6	2	2	0.000137177	0.499685	0.0391612
Pse05 Tailocins	Pseudo5_contig_2_426	17.6	1	2	0.000268868	0.499685	0.0391612
Pse05 Tailocins	Pseudo5_contig_2_1904	17.5	6	7	0.00025461	0.496236	0.0388908
Pse05 Tailocins	Pseudo5_contig_4_168	17.5	6	10	0.000368514	0.496236	0.0388908
Pse05 Tailocins	Pseudo5_contig_1_385	17.5	5	12	0.000665515	0.496236	0.0388908
Pse05 Tailocins	Pseudo5_contig_2_389	17.5	9	21	0.00114204	0.496236	0.0388908
Pse05 Tailocins	Pseudo5_contig_1_354	17.3	4	4	0.000184662	0.489361	0.0383521
Pse05 Tailocins	Pseudo5_contig_1_518	17.3	4	6	0.000300972	0.489361	0.0383521
Pse05 Tailocins	Pseudo5_contig_3_747	17.3	3	4	0.000223312	0.489361	0.0383521
Pse05 Tailocins	Pseudo5_contig_3_341	17.3	3	4	0.000263596	0.489361	0.0383521
Pse05 Tailocins	Pseudo5_contig_2_1085	17.3	2	2	0.00020746	0.489361	0.0383521
Pse05 Tailocins	Pseudo5_contig_2_1596	17.2	11	13	0.000218893	0.485936	0.0380836
Pse05 Tailocins	Pseudo5_contig_2_1271	17.2	3	4	0.000501619	0.485936	0.0380836
Pse05 Tailocins	Pseudo5_contig_1_1482	17.2	2	2	0.000289728	0.485936	0.0380836
Pse05 Tailocins	Pseudo5_contig_3_659	17.1	1	1	9.60243e-05	0.482518	0.0378158
Pse05 Tailocins	Pseudo5_contig_2_1267	17	7	10	0.000325034	0.479108	0.0375486
Pse05 Tailocins	Pseudo5_contig_3_2	17	6	10	0.000335414	0.479108	0.0375486
Pse05 Tailocins	Pseudo5_contig_4_50	17	8	12	0.000417497	0.479108	0.0375486
Pse05 Tailocins	Pseudo5_contig_3_932	17	5	6	0.000238358	0.479108	0.0375486
Pse05 Tailocins	Pseudo5_contig_2_1272	17	5	8	0.000393082	0.479108	0.0375486
Pse05 Tailocins	Pseudo5_contig_1_1722	16.9	8	9	0.000208031	0.475707	0.037282
Pse05 Tailocins	Pseudo5_contig_1_1860	16.9	5	6	0.00024354	0.475707	0.037282
Pse05 Tailocins	Pseudo5_contig_1_960	16.8	3	4	0.00019828	0.472312	0.0370159
Pse05 Tailocins	Pseudo5_contig_1_966	16.8	5	5	0.000260935	0.472312	0.0370159
Pse05 Tailocins	Pseudo5_contig_2_1180	16.8	2	2	0.000144864	0.472312	0.0370159
Pse05 Tailocins	Pseudo5_contig_3_273	16.6	7	8	0.00024049	0.465548	0.0364858
Pse05 Tailocins	Pseudo5_contig_2_552	16.5	5	6	0.000185341	0.462177	0.0362216
Pse05 Tailocins	Pseudo5_contig_1_779	16.5	3	4	0.000191501	0.462177	0.0362216
Pse05 Tailocins	Pseudo5_contig_2_7	16.5	4	6	0.000406554	0.462177	0.0362216
Pse05 Tailocins	Pseudo5_contig_2_1913	16.4	26	31	0.000215796	0.458814	0.0359581
Pse05 Tailocins	Pseudo5_contig_4_184	16.4	5	6	0.000165288	0.458814	0.0359581
Pse05 Tailocins	Pseudo5_contig_3_707	16.4	8	10	0.000500126	0.458814	0.0359581
Pse05 Tailocins	Pseudo5_contig_1_481	16.3	3	3	0.000106581	0.455459	0.0356951
Pse05 Tailocins	Pseudo5_contig_3_1178	16.3	2	3	0.000484738	0.455459	0.0356951
Pse05 Tailocins	Pseudo5_contig_1_1976	16.2	6	12	0.000393849	0.452112	0.0354328
Pse05 Tailocins	Pseudo5_contig_1_328	16	8	8	0.000172572	0.44544	0.0349099
Pse05 Tailocins	Pseudo5_contig_1_1463	16	5	6	0.000248952	0.44544	0.0349099
Pse05 Tailocins	Pseudo5_contig_2_959	16	6	9	0.000619829	0.44544	0.0349099
Pse05 Tailocins	Pseudo5_contig_4_144	16	4	5	0.000363728	0.44544	0.0349099
Pse05 Tailocins	Pseudo5_contig_2_1140	15.9	8	9	0.000267678	0.442115	0.0346493
Pse05 Tailocins	Pseudo5_contig_1_1109	15.8	4	4	0.000272133	0.438799	0.0343894
Pse05 Tailocins	Pseudo5_contig_2_486	15.8	4	6	0.000514416	0.438799	0.0343894
Pse05 Tailocins	Pseudo5_contig_2_524	15.7	2	2	0.000146124	0.435489	0.0341301
Pse05 Tailocins	Pseudo5_contig_2_1925	15.4	60	67	0.000186158	0.425608	0.0333556
Pse05 Tailocins	Pseudo5_contig_3_769	15.4	3	4	0.000369324	0.425608	0.0333556
Pse05 Tailocins	Pseudo5_contig_1_1389	15.3	1	10	0.0015139	0.422329	0.0330986
Pse05 Tailocins	Pseudo5_contig_1_130	15.2	4	4	0.000213387	0.419058	0.0328423
Pse05 Tailocins	Pseudo5_contig_3_897	15.2	3	6	0.000348877	0.419058	0.0328423
Pse05 Tailocins	Pseudo5_contig_1_103	15.1	14	15	0.000196618	0.415794	0.0325865
Pse05 Tailocins	Pseudo5_contig_3_692	15.1	15	23	0.000405134	0.415794	0.0325865
Pse05 Tailocins	Pseudo5_contig_2_586	15.1	5	7	0.000300076	0.415794	0.0325865
Pse05 Tailocins	Pseudo5_contig_1_1001	15	2	3	0.000188812	0.412538	0.0323313
Pse05 Tailocins	Pseudo5_contig_1_204	15	2	2	0.000157049	0.412538	0.0323313
Pse05 Tailocins	Pseudo5_contig_1_701	14.9	8	13	0.000446739	0.409289	0.0320767
Pse05 Tailocins	Pseudo5_contig_1_1359	14.9	3	3	0.000214522	0.409289	0.0320767
Pse05 Tailocins	Pseudo5_contig_1_168	14.9	3	4	0.000417497	0.409289	0.0320767
Pse05 Tailocins	Pseudo5_contig_1_2461	14.8	8	9	0.000142812	0.406048	0.0318227
Pse05 Tailocins	Pseudo5_contig_3_520	14.8	8	9	0.000163678	0.406048	0.0318227
Pse05 Tailocins	Pseudo5_contig_4_33	14.8	4	4	0.000150711	0.406048	0.0318227
Pse05 Tailocins	Pseudo5_contig_2_1911	14.7	42	46	0.000170601	0.402814	0.0315692
Pse05 Tailocins	Pseudo5_contig_2_436	14.7	5	8	0.000358491	0.402814	0.0315692
Pse05 Tailocins	Pseudo5_contig_4_79	14.7	2	2	0.000159282	0.402814	0.0315692
Pse05 Tailocins	Pseudo5_contig_3_180	14.6	3	3	0.000156077	0.399587	0.0313163
Pse05 Tailocins	Pseudo5_contig_1_95	14.5	5	5	0.000122124	0.396368	0.0310641
Pse05 Tailocins	Pseudo5_contig_3_904	14.5	4	8	0.000282424	0.396368	0.0310641
Pse05 Tailocins	Pseudo5_contig_3_315	14.5	2	2	0.000119179	0.396368	0.0310641
Pse05 Tailocins	Pseudo5_contig_1_706	14.4	4	5	0.000251561	0.393157	0.0308124
Pse05 Tailocins	Pseudo5_contig_1_2241	14.3	7	8	0.000249414	0.389953	0.0305613
Pse05 Tailocins	Pseudo5_contig_3_753	14.3	2	4	0.000872948	0.389953	0.0305613
Pse05 Tailocins	Pseudo5_contig_2_940	13.8	2	2	0.000132317	0.374042	0.0293143
Pse05 Tailocins	Pseudo5_contig_3_1239	13.7	4	5	0.000320692	0.370882	0.0290667
Pse05 Tailocins	Pseudo5_contig_1_1332	13.6	5	6	0.000163412	0.367729	0.0288195
Pse05 Tailocins	Pseudo5_contig_3_452	13.6	4	4	0.000218237	0.367729	0.0288195
Pse05 Tailocins	Pseudo5_contig_2_835	13.6	6	8	0.000455708	0.367729	0.0288195
Pse05 Tailocins	Pseudo5_contig_2_146	13.6	1	1	0.000134434	0.367729	0.0288195
Pse05 Tailocins	Pseudo5_contig_3_1138	13.5	1	2	0.000156319	0.364583	0.028573
Pse05 Tailocins	Pseudo5_contig_3_264	13.3	4	4	0.000125874	0.358313	0.0280816
Pse05 Tailocins	Pseudo5_contig_1_2468	13.3	3	3	0.000258527	0.358313	0.0280816
Pse05 Tailocins	Pseudo5_contig_3_797	13.2	3	6	0.00046039	0.355189	0.0278368
Pse05 Tailocins	Pseudo5_contig_1_2134	13.2	2	3	0.000442217	0.355189	0.0278368
Pse05 Tailocins	Pseudo5_contig_2_1923	13.1	18	18	0.000158614	0.352073	0.0275925
Pse05 Tailocins	Pseudo5_contig_2_328	13.1	3	3	0.000117512	0.352073	0.0275925
Pse05 Tailocins	Pseudo5_contig_3_1071	13	2	2	0.00013662	0.348963	0.0273488
Pse05 Tailocins	Pseudo5_contig_2_854	12.8	4	5	0.000283855	0.342765	0.0268631
Pse05 Tailocins	Pseudo5_contig_2_752	12.7	3	4	0.000218237	0.339677	0.0266211
Pse05 Tailocins	Pseudo5_contig_3_265	12.7	2	2	0.000163944	0.339677	0.0266211
Pse05 Tailocins	Pseudo5_contig_2_682	12.6	5	6	0.000205347	0.336596	0.0263796
Pse05 Tailocins	Pseudo5_contig_1_392	12.4	2	2	0.000104374	0.330454	0.0258983
Pse05 Tailocins	Pseudo5_contig_3_937	12.4	2	2	0.00011278	0.330454	0.0258983
Pse05 Tailocins	Pseudo5_contig_1_175	12.3	4	5	0.000215439	0.327394	0.0256585
Pse05 Tailocins	Pseudo5_contig_3_723	12.3	2	3	0.000176887	0.327394	0.0256585
Pse05 Tailocins	Pseudo5_contig_4_114	12.2	3	4	0.000151731	0.324342	0.0254192
Pse05 Tailocins	Pseudo5_contig_4_248	12.2	1	3	0.000340627	0.324342	0.0254192
Pse05 Tailocins	Pseudo5_contig_2_830	12.1	5	7	0.000262566	0.321296	0.0251805
Pse05 Tailocins	Pseudo5_contig_4_247	12.1	2	4	0.000301421	0.321296	0.0251805
Pse05 Tailocins	Pseudo5_contig_1_199	12	2	2	0.000144242	0.318257	0.0249423
Pse05 Tailocins	Pseudo5_contig_2_267	12	2	3	0.000224057	0.318257	0.0249423
Pse05 Tailocins	Pseudo5_contig_1_445	11.7	6	8	0.000224431	0.309182	0.0242311
Pse05 Tailocins	Pseudo5_contig_1_425	11.7	3	4	0.000171036	0.309182	0.0242311
Pse05 Tailocins	Pseudo5_contig_2_248	11.7	2	5	0.000239377	0.309182	0.0242311
Pse05 Tailocins	Pseudo5_contig_4_43	11.7	2	4	0.000224806	0.309182	0.0242311
Pse05 Tailocins	Pseudo5_contig_3_1116	11.5	7	7	0.000126212	0.303167	0.0237597
Pse05 Tailocins	Pseudo5_contig_1_2338	11.2	3	4	0.000140035	0.294196	0.0230566
Pse05 Tailocins	Pseudo5_contig_2_1000	11.1	3	4	0.00028603	0.291219	0.0228234
Pse05 Tailocins	Pseudo5_contig_2_319	10.8	1	2	0.000280071	0.282331	0.0221267
Pse05 Tailocins	Pseudo5_contig_3_806	10.3	4	6	0.000400101	0.267652	0.0209763
Pse05 Tailocins	Pseudo5_contig_3_662	10.1	2	2	0.000178769	0.261828	0.0205199
Pse05 Tailocins	Pseudo5_contig_1_1781	10	9	11	0.000144074	0.258925	0.0202924
Pse05 Tailocins	Pseudo5_contig_1_2071	9.9	4	4	9.79839e-05	0.25603	0.0200655
Pse05 Tailocins	Pseudo5_contig_1_1258	9.9	1	1	7.24321e-05	0.25603	0.0200655
Pse05 Tailocins	Pseudo5_contig_2_1097	9.8	5	8	0.000327888	0.253141	0.0198391
Pse05 Tailocins	Pseudo5_contig_1_2479	9.7	3	5	0.00016974	0.250259	0.0196132
Pse05 Tailocins	Pseudo5_contig_4_131	9.2	4	6	0.000319068	0.235947	0.0184916
Pse05 Tailocins	Pseudo5_contig_2_1482	8.8	3	4	0.000152075	0.224616	0.0176036
Pse05 Tailocins	Pseudo5_contig_1_338	8.7	3	3	0.000128277	0.2218	0.0173828
Pse05 Tailocins	Pseudo5_contig_1_125	8.6	5	8	0.000262566	0.21899	0.0171626
Pse05 Tailocins	Pseudo5_contig_3_717	8.4	3	4	0.000144553	0.213389	0.0167237
Pse05 Tailocins	Pseudo5_contig_1_959	8.4	3	3	0.000327355	0.213389	0.0167237
Pse05 Tailocins	Pseudo5_contig_1_2138	7.6	4	4	0.000128522	0.191242	0.014988
Pse05 Tailocins	Pseudo5_contig_2_446	7.6	1	1	8.48699e-05	0.191242	0.014988
Pse05 Tailocins	Pseudo5_contig_3_831	7.5	3	4	0.000208748	0.188502	0.0147732
Pse05 Tailocins	Pseudo5_contig_1_546	7.5	2	4	0.000334413	0.188502	0.0147732
Pse05 Tailocins	Pseudo5_contig_3_71	7.2	3	11	0.000947932	0.180321	0.014132
Pse05 Tailocins	Pseudo5_contig_2_697	7.2	1	3	0.000331663	0.180321	0.014132
Pse05 Tailocins	Pseudo5_contig_2_958	7.1	1	1	9.2331e-05	0.177606	0.0139193
Pse05 Tailocins	Pseudo5_contig_1_699	6.8	2	3	0.00014871	0.169499	0.013284
Pse05 Tailocins	Pseudo5_contig_3_804	6.6	1	3	0.000331663	0.164126	0.0128628
Pse05 Tailocins	Reverse_Pseudo5_contig_1_720	6.5	1	6	0.000438372	0.161449	0.012653
Pse05 Tailocins	Pseudo5_contig_3_844	6.5	1	1	9.13274e-05	0.161449	0.012653
Pse05 Tailocins	Pseudo5_contig_2_368	6.3	3	3	9.38785e-05	0.156112	0.0122348
Pse05 Tailocins	Pseudo5_contig_3_52	5.9	2	3	6.422e-05	0.145513	0.0114041
Pse05 Tailocins	Pseudo5_contig_1_1089	5.9	1	1	6.20083e-05	0.145513	0.0114041
Pse05 Tailocins	Pseudo5_contig_1_2337	5.2	2	3	8.17062e-05	0.127197	0.00996869
Pse05 Tailocins	Pseudo5_contig_1_318	4.1	1	2	8.1574e-05	0.0990058	0.00775926
Pse05 Tailocins	Pseudo5_contig_2_450	3.8	1	2	0.000115493	0.0914403	0.00716634
Pse05 Tailocins	Pseudo5_contig_1_369	3.8	1	1	5.79457e-05	0.0914403	0.00716634
Pse05 Tailocins	Pseudo5_contig_3_73	2.8	5	6	4.18189e-05	0.0665962	0.00521926
Pse06 Tailocins	Pseudo6_contig_2_234	80.8	35	136	0.013491	5.42688	1.16609
Pse06 Tailocins	Pseudo6_contig_1_2186	80.6	7	28	0.0136787	5.39735	1.15975
Pse06 Tailocins	Pseudo6_contig_3_732	66.9	43	265	0.0241762	3.66659	0.787853
Pse06 Tailocins	Pseudo6_contig_2_1557	66.7	8	30	0.0146558	3.64515	0.783246
Pse06 Tailocins	Pseudo6_contig_1_862	65.8	13	51	0.00754749	3.54988	0.762775
Pse06 Tailocins	Pseudo6_contig_3_1085	64.9	51	169	0.0120347	3.45656	0.742723
Pse06 Tailocins	Pseudo6_contig_2_974	64.4	44	197	0.0211092	3.40555	0.731762
Pse06 Tailocins	Pseudo6_contig_3_723	64.3	13	46	0.0105021	3.39542	0.729584
Pse06 Tailocins	Pseudo6_contig_2_877	63.5	3	4	0.00288463	3.31519	0.712346
Pse06 Tailocins	Pseudo6_contig_1_181	63.3	10	22	0.0066635	3.29536	0.708086
Pse06 Tailocins	Pseudo6_contig_3_1478	62.2	5	7	0.00429771	3.18794	0.685002
Pse06 Tailocins	Pseudo6_contig_2_1426	61.4	4	7	0.0045433	3.1115	0.668578
Pse06 Tailocins	Pseudo6_contig_3_1323	60.5	5	9	0.00538022	3.02717	0.650458
Pse06 Tailocins	Pseudo6_contig_2_887	60.3	4	4	0.00313331	3.00867	0.646482
Pse06 Tailocins	Pseudo6_contig_2_890	59.3	9	22	0.00847055	2.91742	0.626875
Pse06 Tailocins	Pseudo6_contig_3_731	58.3	7	13	0.0051359	2.82825	0.607715
Pse06 Tailocins	Pseudo6_contig_3_691	58	3	11	0.00724293	2.80189	0.602052
Pse06 Tailocins	Pseudo6_contig_3_1391	56.9	24	77	0.00641897	2.70681	0.581621
Pse06 Tailocins	Pseudo6_contig_1_1417	56	8	16	0.00437908	2.63078	0.565285
Pse06 Tailocins	Pseudo6_contig_2_1128	55.7	30	60	0.00429965	2.60579	0.559914
Pse06 Tailocins	Pseudo6_contig_3_1542	55	6	10	0.00283956	2.54813	0.547526
Pse06 Tailocins	Pseudo6_contig_3_733	55	4	32	0.0242309	2.54813	0.547526
Pse06 Tailocins	Pseudo6_contig_3_788	53.5	12	23	0.00362833	2.42768	0.521643
Pse06 Tailocins	Pseudo6_contig_2_1449	53.4	4	5	0.00311185	2.41979	0.519949
Pse06 Tailocins	Pseudo6_contig_2_1134	52.7	13	21	0.00324521	2.36512	0.5082
Pse06 Tailocins	Pseudo6_contig_2_865	51.9	13	25	0.00728092	2.3037	0.495003
Pse06 Tailocins	Pseudo6_contig_1_3	50.8	9	21	0.00308768	2.22107	0.477248
Pse06 Tailocins	Pseudo6_contig_3_715	50.6	15	27	0.00350483	2.20627	0.474068
Pse06 Tailocins	Pseudo6_contig_2_893	50.2	17	37	0.00504811	2.17687	0.467752
Pse06 Tailocins	Pseudo6_contig_2_866	49.1	40	92	0.00596267	2.09742	0.450679
Pse06 Tailocins	Pseudo6_contig_1_2376	49.1	22	61	0.00656732	2.09742	0.450679
Pse06 Tailocins	Pseudo6_contig_2_874	49.1	7	14	0.00578238	2.09742	0.450679
Pse06 Tailocins	Pseudo6_contig_1_2	49	11	14	0.00255446	2.0903	0.449149
Pse06 Tailocins	Pseudo6_contig_2_1472	48.8	6	22	0.0079962	2.0761	0.446098
Pse06 Tailocins	Pseudo6_contig_2_1377	48.4	27	84	0.00697691	2.0479	0.440038
Pse06 Tailocins	Pseudo6_contig_3_905	47.4	4	5	0.00131309	1.97852	0.42513
Pse06 Tailocins	Pseudo6_contig_2_342	47.2	4	7	0.00220855	1.96483	0.42219
Pse06 Tailocins	Pseudo6_contig_2_1378	46.4	4	8	0.00374705	1.91072	0.410562
Pse06 Tailocins	Pseudo6_contig_1_681	46.3	41	72	0.00366723	1.90402	0.409124
Pse06 Tailocins	Pseudo6_contig_3_730	45.9	6	33	0.0152989	1.8774	0.403403
Pse06 Tailocins	Pseudo6_contig_2_484	45.8	16	25	0.0027108	1.87078	0.401981
Pse06 Tailocins	Pseudo6_contig_3_865	45.7	3	4	0.00156665	1.86418	0.400562
Pse06 Tailocins	Pseudo6_contig_1_566	45.2	9	12	0.00195411	1.83139	0.393517
Pse06 Tailocins	Pseudo6_contig_3_896	44.5	17	28	0.00296532	1.78612	0.38379
Pse06 Tailocins	Pseudo6_contig_2_855	44.3	21	101	0.0115585	1.77332	0.381039
Pse06 Tailocins	Pseudo6_contig_3_1481	43.7	5	5	0.000983397	1.73527	0.372863
Pse06 Tailocins	Pseudo6_contig_3_122	43.4	24	35	0.00201031	1.71644	0.368817
Pse06 Tailocins	Pseudo6_contig_1_409	42.9	27	69	0.0042306	1.68534	0.362136
Pse06 Tailocins	Pseudo6_contig_2_860	42.8	4	4	0.00109477	1.67917	0.360809
Pse06 Tailocins	Pseudo6_contig_1_1808	42.4	17	35	0.00455631	1.65461	0.355531
Pse06 Tailocins	Pseudo6_contig_1_390	42.3	6	6	0.00149779	1.6485	0.354219
Pse06 Tailocins	Pseudo6_contig_1_2349	42.1	16	44	0.00373654	1.63633	0.351604
Pse06 Tailocins	Pseudo6_contig_3_780	41.9	6	10	0.00272054	1.62422	0.349001
Pse06 Tailocins	Pseudo6_contig_2_1216	41.8	8	12	0.0023004	1.61818	0.347704
Pse06 Tailocins	Pseudo6_contig_1_546	41.6	14	17	0.00169007	1.60615	0.34512
Pse06 Tailocins	Pseudo6_contig_2_1400	41.6	3	6	0.00241237	1.60615	0.34512
Pse06 Tailocins	Pseudo6_contig_2_888	41.4	4	6	0.00187998	1.59418	0.342547
Pse06 Tailocins	Pseudo6_contig_3_1004	41	11	14	0.0013169	1.5704	0.337436
Pse06 Tailocins	Pseudo6_contig_2_1136	41	15	28	0.00264475	1.5704	0.337436
Pse06 Tailocins	Pseudo6_contig_3_721	40.8	11	75	0.0201626	1.55859	0.334899
Pse06 Tailocins	Pseudo6_contig_3_895	40.4	6	7	0.0014931	1.53513	0.329858
Pse06 Tailocins	Pseudo6_contig_2_857	40.3	7	12	0.0034289	1.5293	0.328605
Pse06 Tailocins	Pseudo6_contig_3_740	39.9	10	36	0.00869993	1.50611	0.323623
Pse06 Tailocins	Pseudo6_contig_2_1461	39.8	8	10	0.00144691	1.50035	0.322384
Pse06 Tailocins	Pseudo6_contig_3_22	39.3	22	25	0.00158856	1.47172	0.316234
Pse06 Tailocins	Pseudo6_contig_3_1321	39.2	4	11	0.00337677	1.46604	0.315013
Pse06 Tailocins	Pseudo6_contig_2_862	39.1	58	151	0.00505555	1.46037	0.313794
Pse06 Tailocins	Pseudo6_contig_2_775	38.9	14	29	0.00219227	1.44906	0.311365
Pse06 Tailocins	Pseudo6_contig_2_1692	38.9	6	7	0.00202567	1.44906	0.311365
Pse06 Tailocins	Pseudo6_contig_2_1425	38.5	9	10	0.00121478	1.42661	0.30654
Pse06 Tailocins	Pseudo6_contig_2_1397	38.5	10	39	0.00885943	1.42661	0.30654
Pse06 Tailocins	Pseudo6_contig_3_1072	38.5	3	6	0.00190628	1.42661	0.30654
Pse06 Tailocins	Pseudo6_contig_3_828	38.4	9	11	0.00190024	1.42103	0.305341
Pse06 Tailocins	Pseudo6_contig_2_871	38.4	4	5	0.00229459	1.42103	0.305341
Pse06 Tailocins	Pseudo6_contig_3_835	38	8	9	0.00103518	1.39883	0.300572
Pse06 Tailocins	Pseudo6_contig_2_68	38	4	5	0.00210338	1.39883	0.300572
Pse06 Tailocins	Pseudo6_contig_2_1123	37.9	13	25	0.0027976	1.39332	0.299386
Pse06 Tailocins	Pseudo6_contig_3_329	37.5	7	9	0.00144486	1.37137	0.294672
Pse06 Tailocins	Pseudo6_contig_3_162	37.5	3	7	0.00305799	1.37137	0.294672
Pse06 Tailocins	Pseudo6_contig_3_773	37.1	10	16	0.00230771	1.34963	0.29
Pse06 Tailocins	Pseudo6_contig_3_741	36.9	5	13	0.00351565	1.33884	0.28768
Pse06 Tailocins	Pseudo6_contig_3_1065	36.8	20	30	0.00194435	1.33346	0.286525
Pse06 Tailocins	Pseudo6_contig_1_673	36.6	5	6	0.00146558	1.32274	0.284221
Pse06 Tailocins	Pseudo6_contig_3_1002	36.5	9	12	0.00158028	1.31739	0.283073
Pse06 Tailocins	Pseudo6_contig_2_674	36.4	9	14	0.00164357	1.31206	0.281928
Pse06 Tailocins	Pseudo6_contig_2_859	36.4	9	24	0.00472031	1.31206	0.281928
Pse06 Tailocins	Pseudo6_contig_2_498	36.3	5	6	0.00135621	1.30675	0.280785
Pse06 Tailocins	Pseudo6_contig_2_949	36.2	7	13	0.00254581	1.30144	0.279645
Pse06 Tailocins	Pseudo6_contig_3_868	36.1	2	5	0.00273692	1.29615	0.278508
Pse06 Tailocins	Pseudo6_contig_2_1751	36	4	8	0.00181732	1.29087	0.277373
Pse06 Tailocins	Pseudo6_contig_3_237	35.9	7	9	0.00120264	1.2856	0.276241
Pse06 Tailocins	Pseudo6_contig_2_1487	35.7	13	17	0.00152339	1.2751	0.273984
Pse06 Tailocins	Pseudo6_contig_1_600	35.7	8	12	0.00128888	1.2751	0.273984
Pse06 Tailocins	Pseudo6_contig_2_703	35.6	3	6	0.00313331	1.26986	0.27286
Pse06 Tailocins	Pseudo6_contig_3_789	35.5	5	6	0.00111264	1.26464	0.271738
Pse06 Tailocins	Pseudo6_contig_3_728	35.4	12	22	0.00242603	1.25944	0.270619
Pse06 Tailocins	Pseudo6_contig_2_231	35.4	4	5	0.00127621	1.25944	0.270619
Pse06 Tailocins	Pseudo6_contig_3_724	35.3	6	16	0.00210095	1.25424	0.269503
Pse06 Tailocins	Pseudo6_contig_2_1955	35.3	5	7	0.00158224	1.25424	0.269503
Pse06 Tailocins	Pseudo6_contig_1_275	35	14	18	0.00144486	1.23872	0.266168
Pse06 Tailocins	Pseudo6_contig_2_876	35	4	15	0.00497441	1.23872	0.266168
Pse06 Tailocins	Pseudo6_contig_3_1403	35	5	6	0.00272598	1.23872	0.266168
Pse06 Tailocins	Pseudo6_contig_3_1031	34.9	5	8	0.00248948	1.23357	0.265062
Pse06 Tailocins	Pseudo6_contig_2_232	34.8	21	39	0.00344725	1.22843	0.263958
Pse06 Tailocins	Pseudo6_contig_3_744	34.8	4	6	0.00206513	1.22843	0.263958
Pse06 Tailocins	Pseudo6_contig_1_193	34.6	6	9	0.00133626	1.2182	0.261758
Pse06 Tailocins	Pseudo6_contig_1_2351	34.5	19	28	0.00196013	1.21309	0.260662
Pse06 Tailocins	Pseudo6_contig_2_361	34.5	6	9	0.00243391	1.21309	0.260662
Pse06 Tailocins	Pseudo6_contig_2_672	34.4	17	38	0.00259617	1.208	0.259568
Pse06 Tailocins	Pseudo6_contig_1_580	34.4	8	16	0.00215705	1.208	0.259568
Pse06 Tailocins	Pseudo6_contig_2_630	34.4	7	7	0.00100325	1.208	0.259568
Pse06 Tailocins	Pseudo6_contig_2_894	34.4	7	16	0.00567912	1.208	0.259568
Pse06 Tailocins	Pseudo6_contig_1_749	34.2	42	63	0.00176466	1.19786	0.257388
Pse06 Tailocins	Pseudo6_contig_2_1781	34.2	22	22	0.00105658	1.19786	0.257388
Pse06 Tailocins	Pseudo6_contig_3_1390	34.2	28	46	0.00237221	1.19786	0.257388
Pse06 Tailocins	Pseudo6_contig_2_878	34.1	3	16	0.00826054	1.1928	0.256302
Pse06 Tailocins	Pseudo6_contig_2_1135	33.8	15	35	0.00409833	1.17771	0.253058
Pse06 Tailocins	Pseudo6_contig_2_218	33.8	11	36	0.00445664	1.17771	0.253058
Pse06 Tailocins	Pseudo6_contig_2_1137	33.7	25	131	0.0146234	1.1727	0.251982
Pse06 Tailocins	Pseudo6_contig_3_861	33.5	8	10	0.00096872	1.16272	0.249837
Pse06 Tailocins	Pseudo6_contig_3_734	33.5	6	13	0.00304448	1.16272	0.249837
Pse06 Tailocins	Pseudo6_contig_3_1232	33.5	3	4	0.000982334	1.16272	0.249837
Pse06 Tailocins	Pseudo6_contig_2_881	33.5	5	9	0.00228434	1.16272	0.249837
Pse06 Tailocins	Pseudo6_contig_3_994	33.3	5	13	0.00339442	1.15278	0.247702
Pse06 Tailocins	Pseudo6_contig_1_297	33.3	5	7	0.00179678	1.15278	0.247702
Pse06 Tailocins	Pseudo6_contig_3_798	33.1	9	11	0.0014528	1.14289	0.245577
Pse06 Tailocins	Pseudo6_contig_1_1325	33.1	4	4	0.00077005	1.14289	0.245577
Pse06 Tailocins	Pseudo6_contig_3_1237	33.1	10	49	0.0144559	1.14289	0.245577
Pse06 Tailocins	Pseudo6_contig_3_1547	32.9	9	13	0.00134847	1.13305	0.243461
Pse06 Tailocins	Pseudo6_contig_2_1044	32.8	4	6	0.00110363	1.12814	0.242407
Pse06 Tailocins	Pseudo6_contig_3_722	32.6	8	24	0.00281755	1.11836	0.240306
Pse06 Tailocins	Pseudo6_contig_3_750	32.4	4	8	0.00213802	1.10863	0.238215
Pse06 Tailocins	Pseudo6_contig_2_1555	32.3	21	34	0.00162945	1.10378	0.237173
Pse06 Tailocins	Pseudo6_contig_3_737	32.3	3	6	0.00214644	1.10378	0.237173
Pse06 Tailocins	Pseudo6_contig_1_2373	32.2	18	26	0.00148027	1.09894	0.236133
Pse06 Tailocins	Pseudo6_contig_3_297	32.2	17	22	0.00132916	1.09894	0.236133
Pse06 Tailocins	Pseudo6_contig_2_1611	32.2	11	12	0.00130118	1.09894	0.236133
Pse06 Tailocins	Pseudo6_contig_2_863	32	45	109	0.00353981	1.0893	0.234061
Pse06 Tailocins	Pseudo6_contig_2_1610	32	7	9	0.00102997	1.0893	0.234061
Pse06 Tailocins	Pseudo6_contig_2_1837	31.9	24	44	0.00234081	1.08449	0.233028
Pse06 Tailocins	Pseudo6_contig_3_243	31.9	19	31	0.0024972	1.08449	0.233028
Pse06 Tailocins	Pseudo6_contig_3_115	31.7	11	21	0.00277352	1.07491	0.23097
Pse06 Tailocins	Pseudo6_contig_2_1393	31.6	10	21	0.00235578	1.07014	0.229945
Pse06 Tailocins	Pseudo6_contig_3_745	31.5	14	21	0.00115648	1.06538	0.228922
Pse06 Tailocins	Pseudo6_contig_1_2375	31.5	3	5	0.0010665	1.06538	0.228922
Pse06 Tailocins	Pseudo6_contig_2_365	31.3	9	24	0.00245584	1.05589	0.226883
Pse06 Tailocins	Pseudo6_contig_2_1298	31	3	8	0.00234493	1.04174	0.223842
Pse06 Tailocins	Pseudo6_contig_2_811	30.8	18	25	0.00177472	1.03236	0.221826
Pse06 Tailocins	Pseudo6_contig_2_1745	30.8	6	6	0.000757216	1.03236	0.221826
Pse06 Tailocins	Pseudo6_contig_2_210	30.7	16	27	0.00179603	1.02768	0.220822
Pse06 Tailocins	Pseudo6_contig_2_848	30.6	5	5	0.000625798	1.02302	0.21982
Pse06 Tailocins	Pseudo6_contig_2_1613	30.5	6	6	0.000849214	1.01837	0.21882
Pse06 Tailocins	Pseudo6_contig_2_1139	30.3	8	14	0.00271821	1.00909	0.216827
Pse06 Tailocins	Pseudo6_contig_1_300	30.2	6	6	0.000806502	1.00447	0.215834
Pse06 Tailocins	Pseudo6_contig_2_140	30.1	7	12	0.00170908	0.999862	0.214844
Pse06 Tailocins	Pseudo6_contig_1_865	30.1	2	2	0.000804123	0.999862	0.214844
Pse06 Tailocins	Pseudo6_contig_1_1412	30	6	8	0.00134616	0.995262	0.213855
Pse06 Tailocins	Pseudo6_contig_3_897	29.8	7	7	0.000861872	0.986095	0.211885
Pse06 Tailocins	Pseudo6_contig_2_880	29.8	3	5	0.00218428	0.986095	0.211885
Pse06 Tailocins	Pseudo6_contig_2_359	29.6	4	5	0.00140225	0.97697	0.209925
Pse06 Tailocins	Pseudo6_contig_3_1087	29.4	13	16	0.00130508	0.967886	0.207973
Pse06 Tailocins	Pseudo6_contig_3_1612	29.4	16	27	0.00238656	0.967886	0.207973
Pse06 Tailocins	Pseudo6_contig_3_1070	29.4	17	25	0.0023039	0.967886	0.207973
Pse06 Tailocins	Pseudo6_contig_3_1506	29.3	13	23	0.00177112	0.96336	0.207
Pse06 Tailocins	Pseudo6_contig_3_862	29.3	12	46	0.00481547	0.96336	0.207
Pse06 Tailocins	Pseudo6_contig_2_223	29.1	9	12	0.000862651	0.95434	0.205062
Pse06 Tailocins	Pseudo6_contig_3_834	29	10	11	0.000999525	0.949845	0.204096
Pse06 Tailocins	Pseudo6_contig_3_729	29	11	24	0.0020809	0.949845	0.204096
Pse06 Tailocins	Pseudo6_contig_1_1803	29	10	24	0.00372147	0.949845	0.204096
Pse06 Tailocins	Pseudo6_contig_2_585	28.9	8	8	0.000913225	0.94536	0.203133
Pse06 Tailocins	Pseudo6_contig_2_472	28.8	4	7	0.00143257	0.940886	0.202171
Pse06 Tailocins	Pseudo6_contig_1_1367	28.7	5	9	0.000843086	0.936422	0.201212
Pse06 Tailocins	Pseudo6_contig_3_473	28.6	7	8	0.000979686	0.931968	0.200255
Pse06 Tailocins	Pseudo6_contig_1_859	28.6	3	4	0.00173078	0.931968	0.200255
Pse06 Tailocins	Pseudo6_contig_2_77	28.6	2	13	0.00649042	0.931968	0.200255
Pse06 Tailocins	Pseudo6_contig_1_602	28.5	8	17	0.00187922	0.927525	0.1993
Pse06 Tailocins	Pseudo6_contig_2_1791	28.4	13	22	0.00174133	0.923092	0.198348
Pse06 Tailocins	Pseudo6_contig_3_425	28.4	4	7	0.000981576	0.923092	0.198348
Pse06 Tailocins	Pseudo6_contig_2_1724	28.3	11	15	0.00136027	0.918669	0.197397
Pse06 Tailocins	Pseudo6_contig_3_727	28.3	5	5	0.000656545	0.918669	0.197397
Pse06 Tailocins	Pseudo6_contig_2_230	28.2	4	8	0.00232989	0.914256	0.196449
Pse06 Tailocins	Pseudo6_contig_3_624	28.1	12	17	0.00127033	0.909853	0.195503
Pse06 Tailocins	Pseudo6_contig_2_1256	28.1	5	6	0.000774425	0.909853	0.195503
Pse06 Tailocins	Pseudo6_contig_2_939	28.1	5	7	0.00107807	0.909853	0.195503
Pse06 Tailocins	Pseudo6_contig_3_169	28.1	4	6	0.00170374	0.909853	0.195503
Pse06 Tailocins	Pseudo6_contig_2_850	27.8	5	7	0.000797069	0.896706	0.192678
Pse06 Tailocins	Pseudo6_contig_2_344	27.8	3	6	0.00189304	0.896706	0.192678
Pse06 Tailocins	Pseudo6_contig_2_294	27.7	5	7	0.00108915	0.892344	0.191741
Pse06 Tailocins	Pseudo6_contig_2_1310	27.6	8	10	0.00110007	0.887991	0.190806
Pse06 Tailocins	Pseudo6_contig_2_389	27.6	1	2	0.00104444	0.887991	0.190806
Pse06 Tailocins	Pseudo6_contig_1_2229	27.5	7	8	0.000658449	0.883649	0.189873
Pse06 Tailocins	Pseudo6_contig_2_1620	27.5	8	9	0.000839623	0.883649	0.189873
Pse06 Tailocins	Pseudo6_contig_3_735	27.5	6	6	0.000806502	0.883649	0.189873
Pse06 Tailocins	Pseudo6_contig_2_575	27.5	5	6	0.00110363	0.883649	0.189873
Pse06 Tailocins	Pseudo6_contig_1_1045	27.5	5	8	0.0014896	0.883649	0.189873
Pse06 Tailocins	Pseudo6_contig_3_984	27.5	2	5	0.00222711	0.883649	0.189873
Pse06 Tailocins	Pseudo6_contig_2_677	27.4	9	12	0.0015401	0.879317	0.188942
Pse06 Tailocins	Pseudo6_contig_3_820	27.4	4	7	0.00147921	0.879317	0.188942
Pse06 Tailocins	Pseudo6_contig_1_1805	27.2	6	17	0.00214545	0.870682	0.187086
Pse06 Tailocins	Pseudo6_contig_3_1619	27.2	4	6	0.00110812	0.870682	0.187086
Pse06 Tailocins	Pseudo6_contig_1_1069	27.2	1	1	0.000493836	0.870682	0.187086
Pse06 Tailocins	Pseudo6_contig_2_926	27.1	6	7	0.000843583	0.86638	0.186162
Pse06 Tailocins	Pseudo6_contig_3_736	27.1	2	3	0.00194713	0.86638	0.186162
Pse06 Tailocins	Pseudo6_contig_1_294	27.1	1	7	0.0045433	0.86638	0.186162
Pse06 Tailocins	Pseudo6_contig_2_353	27	19	22	0.00111554	0.862087	0.18524
Pse06 Tailocins	Pseudo6_contig_2_1768	26.9	11	13	0.000963505	0.857804	0.184319
Pse06 Tailocins	Pseudo6_contig_3_1189	26.8	12	29	0.00265102	0.853532	0.183401
Pse06 Tailocins	Pseudo6_contig_2_101	26.6	9	13	0.00124605	0.845015	0.181571
Pse06 Tailocins	Pseudo6_contig_3_1483	26.5	11	13	0.00132725	0.840772	0.180659
Pse06 Tailocins	Pseudo6_contig_1_598	26.5	7	21	0.00281443	0.840772	0.180659
Pse06 Tailocins	Pseudo6_contig_3_636	26.5	5	6	0.000882193	0.840772	0.180659
Pse06 Tailocins	Pseudo6_contig_3_199	26.5	2	4	0.00218954	0.840772	0.180659
[truncated: 1,095 more rows]

## Sheet: Table S5
Table S5. Description of RB-TnSeq mutant libraries used in this study.
Library name	Wild type strain	Codename	Source of wild type strain	Isolation site of wild type strain	Public availability of wild type strain	Reference
pseudo13_ML2	Pseudomonas fluorescens GW456-L13	Pse13	Romy Chakraborty, LBNL	Oak Ridge National Laboratory Field Research Center	DSM 106123	PMID: 29769716
pseudo3_N2E3_ML2	Pseudomonas fluorescens FW300-N2E3	Pse03	Romy Chakraborty, LBNL	Oak Ridge National Laboratory Field Research Center	DSM 106124	PMID: 29769716
pseudo5_N2-C3_1_ML2	Pseudomonas fluorescens FW300-N2C3	Pse05	Romy Chakraborty, LBNL	Oak Ridge National Laboratory Field Research Center	DSM 106121	PMID: 29769716
pseudo6_N2E2_ML5	Pseudomonas fluorescens FW300-N2E2	Pse06	Romy Chakraborty, LBNL	Oak Ridge National Laboratory Field Research Center	DSM 106119	PMID: 29769716

## Sheet: Table S6
Table S6. Read count data for Pse05 genes implicated in tailocin sensitivity.
Wild-type strain	Pseudomonas fluorescens FW300-N2C3
Library name	pseudo5_N2-C3_1_ML2
Fitness Browser gene name	AO356_03345	AO356_03350	AO356_03355	AO356_03360	AO356_03365	AO356_03370	AO356_03375	AO356_03380	AO356_03385	AO356_03390	AO356_03395	AO356_03400	AO356_03405	AO356_03410	AO356_03415	AO356_03420	AO356_03425	AO356_03430	AO356_08865	AO356_08870	AO356_08875	AO356_08880	AO356_08885	AO356_08890	AO356_08895	AO356_08900	AO356_08905	AO356_08910	AO356_08915	AO356_08920	AO356_08925	AO356_08930	AO356_08935	AO356_08940	AO356_08945	AO356_08950	AO356_12530	AO356_16050	AO356_22795
NCBI locus tag	AO356_RS03355	AO356_RS03360	AO356_RS03365	AO356_RS03370	AO356_RS03375	AO356_RS03380	AO356_RS03385	AO356_RS03390	AO356_RS03395	AO356_RS03400	AO356_RS03405	AO356_RS03410	AO356_RS03415	AO356_RS03420	AO356_RS03425	AO356_RS03430	AO356_RS03435	AO356_RS03440	AO356_RS08880	AO356_RS08885	AO356_RS08890	AO356_RS08895	AO356_RS08900	AO356_RS08905	AO356_RS08910	AO356_RS08915	AO356_RS08920	AO356_RS08925	AO356_RS08930	AO356_RS08935	AO356_RS08940	AO356_RS08945	AO356_RS08950	AO356_RS08955	AO356_RS08960	AO356_RS08965	AO356_RS12545	AO356_RS16070	AO356_RS22820
Annotation	hypothetical protein	glycosyl transferase	hypothetical protein	hypothetical protein	UDP-N-acetylglucosamine 2-epimerase	glycosyl transferase	ExsB family protein	glycosyl amidation-associated protein WbuZ	imidazole glycerol phosphate synthase subunit HisH	translocase	polymerase	aminotransferase DegT	serine acetyltransferase	acetyltransferase	oxidoreductase	UDP-N-acetyl-D-glucosamine dehydrogenase	chain-length determining protein	hypothetical protein	lipid transporter ATP-binding/permease	polymerase	toluene tolerance protein	glycosyl transferase	hypothetical protein	glycosyltransferase	GlcNAc-PI de-N-acetylase	acetyltransferase	glycosyl transferase	carbamoyltransferase	hypothetical protein	serine/threonine protein kinase	lipopolysaccharide kinase	heptose kinase	heptose kinase	glucosyltransferase I RfaG	ADP-heptose--LPS heptosyltransferase	ADP-heptose--LPS heptosyltransferase	phosphoglucomutase	glucose-6-phosphate isomerase	UTP--glucose-1-phosphate uridylyltransferase
Condition	Read counts	Read counts	Read counts	Read counts	Read counts	Read counts	Read counts	Read counts	Read counts	Read counts	Read counts	Read counts	Read counts	Read counts	Read counts	Read counts	Read counts	Read counts	Read counts	Read counts	Read counts	Read counts	Read counts	Read counts	Read counts	Read counts	Read counts	Read counts	Read counts	Read counts	Read counts	Read counts	Read counts	Read counts	Read counts	Read counts	Read counts	Read counts	Read counts
Time0	186	124	34	19	25		5	77	138			40	9	1013	89	176	316	55		294	54	106	1094	432	2		2	52	316		216	5					1011	6	3
Time0	108	71	27	11	22		1	74	68			25	4	585	77	101	181	21		157	20	88	623	216	0		2	21	174		128	7					653	3	3
Time0	79	66	9	11	13		1	53	44			32	10	533	56	71	146	16		140	15	62	591	184	0		0	17	185		109	4					554	0	2
Time0	120	76	31	11	24		6	87	75			18	13	766	85	132	197	42		221	21	81	838	316	1		2	43	250		159	0					876	10	2
Pse04 Tailocins 0.5x	213535	9343	17951	17463	44637		2178	789	880			52624	15019	934	168742	230959	508675	17881		393052	0	172819	13	182786	26		0	0	2		3	0					8	255	313
Pse04 Tailocins 0.5x	216769	7387	19470	13654	51298		2450	262	777			59733	14662	106	155858	201095	610851	25135		342007	0	202924	4	166733	39		0	0	0		5	0					10	32	110
Pse04 Tailocins 0.05x	211045	9902	23408	16772	37174		3354	66	26			53287	12193	3072	162746	169309	717989	31440		476038	4	256816	32	245784	60		0	0	7		11	0					24	311	715
Pse04 Tailocins 0.05x	217984	10515	33994	11315	49243		6900	17	13			52792	10477	2570	198272	200631	643999	41563		513875	0	227371	27	301588	7		0	1	5		2	0					20	90	373
LB	138	85	37	9	48		19	83	107			31	14	787	98	128	214	50		352	42	158	1466	473	2		0	29	386		238	5					1489	8	9
LB	134	106	34	17	42		8	76	95			33	8	869	97	164	288	65		346	33	128	1537	467	2		0	46	425		296	2					1489	7	1

## Sheet: Table S7
Table S7. Additional fitness data for Pse05 genes implicated in tailocin sensitivity.
Wild-type strain	Pseudomonas fluorescens FW300-N2C3
Library name	pseudo5_N2-C3_1_ML2
Fitness Browser gene name	AO356_03345	AO356_03350	AO356_03355	AO356_03360	AO356_03365	AO356_03370	AO356_03375	AO356_03380	AO356_03385	AO356_03390	AO356_03395	AO356_03400	AO356_03405	AO356_03410	AO356_03415	AO356_03420	AO356_03425	AO356_03430	AO356_08865	AO356_08870	AO356_08875	AO356_08880	AO356_08885	AO356_08890	AO356_08895	AO356_08900	AO356_08905	AO356_08910	AO356_08915	AO356_08920	AO356_08925	AO356_08930	AO356_08935	AO356_08940	AO356_08945	AO356_08950	AO356_12530	AO356_16050	AO356_22795
NCBI locus tag	AO356_RS03355	AO356_RS03360	AO356_RS03365	AO356_RS03370	AO356_RS03375	AO356_RS03380	AO356_RS03385	AO356_RS03390	AO356_RS03395	AO356_RS03400	AO356_RS03405	AO356_RS03410	AO356_RS03415	AO356_RS03420	AO356_RS03425	AO356_RS03430	AO356_RS03435	AO356_RS03440	AO356_RS08880	AO356_RS08885	AO356_RS08890	AO356_RS08895	AO356_RS08900	AO356_RS08905	AO356_RS08910	AO356_RS08915	AO356_RS08920	AO356_RS08925	AO356_RS08930	AO356_RS08935	AO356_RS08940	AO356_RS08945	AO356_RS08950	AO356_RS08955	AO356_RS08960	AO356_RS08965	AO356_RS12545	AO356_RS16070	AO356_RS22820
Annotation	hypothetical protein	glycosyl transferase	hypothetical protein	hypothetical protein	UDP-N-acetylglucosamine 2-epimerase	glycosyl transferase	ExsB family protein	glycosyl amidation-associated protein WbuZ	imidazole glycerol phosphate synthase subunit HisH	translocase	polymerase	aminotransferase DegT	serine acetyltransferase	acetyltransferase	oxidoreductase	UDP-N-acetyl-D-glucosamine dehydrogenase	chain-length determining protein	hypothetical protein	lipid transporter ATP-binding/permease	polymerase	toluene tolerance protein	glycosyl transferase	hypothetical protein	glycosyltransferase	GlcNAc-PI de-N-acetylase	acetyltransferase	glycosyl transferase	carbamoyltransferase	hypothetical protein	serine/threonine protein kinase	lipopolysaccharide kinase	heptose kinase	heptose kinase	glucosyltransferase I RfaG	ADP-heptose--LPS heptosyltransferase	ADP-heptose--LPS heptosyltransferase	phosphoglucomutase	glucose-6-phosphate isomerase	UTP--glucose-1-phosphate uridylyltransferase
Condition	Fitness score	Fitness score	Fitness score	Fitness score	Fitness score	Fitness score	Fitness score	Fitness score	Fitness score	Fitness score	Fitness score	Fitness score	Fitness score	Fitness score	Fitness score	Fitness score	Fitness score	Fitness score	Fitness score	Fitness score	Fitness score	Fitness score	Fitness score	Fitness score	Fitness score	Fitness score	Fitness score	Fitness score	Fitness score	Fitness score	Fitness score	Fitness score	Fitness score	Fitness score	Fitness score	Fitness score	Fitness score	Fitness score	Fitness score	Reference
1-ethyl-3-methylimidazolium acetate 10 mM	-0.935	-1.723	-0.56	-0.43	-0.215		-1.237	-0.616	-0.495			-1.578	-1.38	-0.132	-1.216	-0.677	-0.554	-0.529		-0.756	-0.733	-0.569	-0.146	-1.078	-0.436		-0.61	-1.221	-0.121		-0.327	-1.83					0.359	-0.008	-0.428	PMID: 29769716
1-ethyl-3-methylimidazolium acetate 20 mM	-0.638	-1.8	-1.16	-1.733	-0.93		-0.533	-0.852	0.093			-1.992	-1.535	-0.095	-1.731	-0.99	-0.226	-0.241		-0.597	-1.075	-0.818	-0.164	-0.501	-0.054		-0.812	-0.865	0.274		0.04	-0.469					0.256	-0.151	-0.915	PMID: 29769716
1-ethyl-3-methylimidazolium acetate 5 mM	-0.786	-1.486	-0.294	-1.376	-0.566		0.707	-0.301	-0.32			-1.102	-1.524	-0.09	-1.113	-0.413	0.06	0.755		-0.552	-0.649	-0.235	0.017	-0.242	-1.003		-1.218	-1.189	0.399		-0.45	-1.076					0.203	-0.469	-1.186	PMID: 29769716
1-ethyl-3-methylimidazolium chloride 200 mM	-0.68	-1.733	-1.219	-1.186	-0.584		-0.886	-1.029	-0.763			-0.304	-0.631	0.059	-0.329	-1.996	-1.155	0.158		0.913	0.228	0.787	-0.046	0.781	-0.504		-0.589	-1.694	-0.02		0.686	1.19					0.64	-1.114	-1.09	PMID: 29769716
1-ethyl-3-methylimidazolium lysine 10 mM	-2.473	-1.002	-1.286	-2.056	-1.567		-2.828	-0.505	-0.204			-1.541	-1.571	-0.232	-1.683	-1.838	-2.021	-0.591		-2.831	-0.514	-3.002	-1	-1.199	-0.918		-1.157	-0.875	0.154		-0.414	-0.391					0.239	-2.773	-0.65	PMID: 29769716
4C survival; 1152 hrs	-1.287	-2.352	-1.927	-1.535	-2.697		-2.177	-1.002	-0.411			-2.04	-2.592	-0.126	-2.55	-1.346	0.4	0.981		-1.537	-2.021	-1.136	0.083	0.079	-1.685		-3.551	-1.763	0.115		-0.532	-3.972					0.996	-2.066	-2.638	PMID: 29769716
4C survival; 192 hrs	-2.632	-2.621	-1.838	-2.957	-3.881		-3.351	-1.294	-0.453			-1.953	-2.955	-0.221	-2.592	-3.398	-0.432	-0.13		-2.412	-2.567	-2.975	-0.286	-3.314	-3.309		-4.469	-1.656	-0.065		-0.572	-1.78					0.319	-2.034	-3.59	PMID: 29769716
4C survival; 24 hrs	-0.985	-2.11	-0.409	-1.008	-0.87		-1.668	-0.285	-0.064			-0.751	-2.216	-0.009	-0.783	-0.976	-0.324	0.16		-0.878	-2.667	-0.844	-0.128	-0.975	-2.005		-3.481	-1.087	0.032		-0.457	-0.511					0.019	-1.124	-2.706	PMID: 29769716
4C survival; 360 hrs	-1.718	-3.297	-1.531	-2.564	-2.122		-3.195	-0.294	0.148			-3.121	-3.484	-0.121	-3.219	-2.404	-0.314	-0.172		-1.883	-2.356	-2.44	-0.085	-1.671	-3.097		-4.24	-1.513	-0.185		-0.237	-4.629					0.233	-3.062	-2.956	PMID: 29769716
4C survival; 672 hrs	-1.328	-1.849	-1.691	-1.815	-1.6		-0.952	-0.821	-0.633			-2.193	-3.099	-0.297	-3.185	-1.447	0.099	0.532		-0.951	-1.733	-1.3	-0.036	-0.649	-2.491		-2.793	-1.593	0.092		-0.171	-0.764					1.22	-1.475	-3.271	PMID: 29769716
a-Ketoglutaric (C)	-0.588	-0.415	-0.384	-0.268	-0.304		-0.639	-0.203	-0.053			-0.533	-1.669	-0.046	-0.794	-0.491	-0.299	0.137		-0.314	-0.661	-0.193	0.137	-0.863	-2.309		-2.947	-0.199	0.381		-0.041	-0.474					-0.012	0.165	-2.357	PMID: 29769716
a-Ketoglutaric (C)	-0.424	-0.427	0.058	-0.599	-0.568		-1.098	-0.454	-0.364			-0.539	-1.863	0.022	-0.533	-0.475	-0.372	-0.405		-0.285	-2.056	-0.566	0.175	-0.463	-2.078		-3.088	-0.876	0.097		-0.261	0.023					0.065	0.084	-2.232	PMID: 29769716
acetate (C)	-1.902	-0.794	-1.277	-1.113	-1.594		-1.228	-0.119	-0.504			-2.514	-4.286	-0.094	-2.655	-1.312	-1.061	-0.416		-0.892	-1.395	-1.377	0.199	-1.172	-2.311		-3.364	0.123	0.111		0.237	0.522					0.014	-0.932	-2.988	PMID: 29769716
acetate (C)	-0.503	0.313	-1.04	-0.154	-0.27		-0.793	-0.393	-0.558			-1.981	-3.028	-0.091	-2.115	-0.198	-0.61	-0.656		0.353	-0.367	-0.963	0.17	-0.48	-1.664		-3.168	-0.545	-0.027		0.144	0.047					0.022	-0.991	-2.793	PMID: 29769716
acetate 40 mM	-0.83	-1.43	-0.924	-4.268	-2.759		-1.227	-0.95	-0.674			-1.94	-2.481	-0.138	-1.631	-1.132	-0.244	0.02		-0.856	-0.664	-0.487	-0.014	-0.558	-0.452		-1.539	-1.068	0.226		-0.167	-1.57					0.194	-0.942	-1.267	PMID: 29769716
Adenine (N)	-3.024	-2.916	-4.379	-2.685	-3.02		-1.752	-2.159	-1.357			-2.553	-2.216	-0.089	-2.669	-2.728	-0.505	-0.262		-3.112	-1.362	-0.301	-0.009	-0.433	-0.713		-1.729	0.452	0.116		-0.076	0.032					0.011	-3.731	-1.379	PMID: 29769716
Adenosine (N)	-0.266	0.407	-0.652	-0.361	-0.439		-0.425	0.418	0.151			0.31	-0.127	-0.014	0.178	-0.313	0.019	0.069		0.287	-0.475	-0.137	0.407	1.853	-2.213		-2.247	1.082	0.161		0.525	0.199					0.178	-3.969	0.504	PMID: 29769716
Aluminum chloride 5 mM	0.607	0.196	0.99	0.252	0.525		0.223	0.769	1.118			0.55	-1.354	0.297	0.72	0.215	0.724	0.215		0.412	0.086	0.746	-0.047	-0.94	-2.781		-2.537	-3.427	-0.193		-4.083	1.317					0.344	0.242	-2.03	PMID: 29769716
Ammonium chloride (N)	-0.304	-2.067	-0.586	-0.033	-0.558		-0.043	-0.033	0.22			0.553	0.318	0.148	0.387	-0.127	0.203	-0.385		0.301	-0.294	-0.141	0.031	-0.733	0.108		-2.171	1.286	0.115		0.388	0.645					0.019	-3.241	-2.52	PMID: 29769716
Bacitracin 2 mg/ml	-2.128	-0.882	-0.584	-0.397	0.325		-0.007	0.829	0.572			-2.241	-2.4	0.011	-1.189	-0.511	0.031	0.385		-0.073	-0.461	0.32	1.016	0.733	-3.19		-0.825	-2.176	0.031		-3.863	-3.582					0.173	1.26	-3.754	PMID: 29769716
Benzalkonium Chloride 0.008 mg/ml	-1.993	-1.785	0.222	-1.752	-0.584		-0.581	-0.701	0.224			-2.987	-3.376	-0.312	-2.368	-1.64	-0.418	-0.442		0.139	-1.343	0.337	0.414	0.37	-2.676		-3.393	-2.684	-0.294		-3.85	-4.283					0.06	1.002	-1.618	PMID: 29769716
Benzalkonium Chloride 0.016 mg/ml	-3.103	-1.871	-1.388	-1.513	-0.133		-2.655	-1.363	-0.568			-3.806	-4.513	-0.228	-3.445	-2.987	-1.005	-1.114		0.097	-1.272	0.735	2.455	-0.027	-2.238		-0.834	-5.766	-0.726		-3.923	-4.378					-0.016	2.351	1.51	PMID: 29769716
Benzethonium chloride 0.025 mM	-3.148	-3.931	-2.208	-1.726	-2.564		-0.788	-2.124	-1.772			-3.305	-3.972	-0.499	-3.303	-3.787	-1.32	-0.56		-1.574	-1.551	-1.689	-0.118	-1.528	-1.967		-2.173	-3.79	-0.065		-4.012	-4.268					0.087	-2.021	-2.292	PMID: 29769716
Carnitine Hydrochloride (C)	-1.117	-1.663	-0.935	-1.14	-0.469		0.234	-0.51	-0.144			-1.455	-2.713	-0.042	-1.593	-0.947	-0.373	-0.423		-1.232	-1.513	-0.949	-0.048	-1.194	-3.244		-5.532	-0.837	0.062		-2.344	-2.787					0.005	-1.916	-4.708	PMID: 29769716
Carnitine Hydrochloride (N)	-0.562	-0.517	-0.491	-0.822	-0.615		-0.093	-0.844	-1.755			-0.611	-0.527	-0.102	-0.721	-0.275	-0.117	0.531		-0.86	-1.519	-0.485	0.211	-0.136	-0.367		0.021	0.247	0.156		-0.787	-1.574					0.07	-3.07	-0.114	PMID: 29769716
casaminos (C)	-0.267	-0.209	-0.258	-0.849	-0.369		-0.265	-0.205	0.054			-0.232	-0.473	-0.239	-0.452	-0.097	-0.062	0.099		0.183	-0.675	-0.272	0.126	0.162	-1.602		-1.485	0.268	0.021		0.309	-0.072					0.013	-1.492	-3.078	PMID: 29769716
Ceftazidime 0.2 mg/ml	-0.738	0.334	0.278	-0.073	-0.744		-0.429	-0.19	0.123			-0.692	-1.548	-0.26	-0.558	-0.072	-0.717	-0.112		0.561	-0.24	0.555	0.232	0.735	-0.227		-1.011	-1.122	0.283		0.483	-0.51					-0.088	-0.263	-0.635	PMID: 29769716
Cephalothin 2 mg/ml	-1.361	-2.122	-0.152	-1.648	-0.96		-0.406	-1.065	-0.488			-2.01	-2.858	-0.061	-2.731	-2.151	-0.059	-0.22		-1.277	-1.307	-0.985	0.193	-1.155	-0.381		-1.148	-1.593	0.163		-0.928	-1.67					0.266	-0.454	-0.647	PMID: 29769716
Chloramphenicol 0.005 mg/ml	-0.99	-0.695	-0.675	-0.148	-0.242		-0.602	-0.016	-0.089			-1.251	-1.016	-0.083	-0.784	-0.579	-0.507	-0.174		-0.269	-0.67	-0.109	0.468	-1.22	-1.362		-2.549	-1.528	-0.375		-2.324	-3.738					0.152	0.696	-3.286	PMID: 29769716
Chlorite 0.04 mM	-0.552	-1.534	-1.048	-2.102	-0.328		-1.891	-0.019	0.037			-0.928	-2.569	-0.145	-0.428	-0.793	-0.229	-0.508		-0.308	-1.227	-0.051	-0.111	-2.346	-1.899		-4.011	-0.923	-0.025		-0.092	-1.221					0.359	-0.742	-3.821	PMID: 29769716
Chlorite 0.08 mM	-0.672	-0.601	-0.987	0.23	-0.353		-0.706	-0.33	0.062			-0.419	-1.216	-0.094	-0.481	-1.081	0.201	0.173		0.61	-1.026	0.415	-0.241	-1.554	-2.05		-1.762	-1.049	-0.147		0.464	0.124					0.284	-0.284	-1.342	PMID: 29769716
Cholin acetate 20 mM	-0.624	-1.164	-0.601	-2.119	-0.677		-1.407	-0.564	-0.081			-1.04	-1.807	-0.025	-0.983	-0.903	-0.283	-0.204		-0.784	-1.002	-0.698	0.151	-0.762	-0.984		-1.531	-0.815	0.029		-0.093	-0.823					0.166	-0.777	-1.346	PMID: 29769716
Cholin acetate 40 mM	-1.821	-2.262	-1.304	-1.616	-1.117		-0.8	-1.324	-0.682			-2.07	-2.261	-0.009	-2.054	-1.222	-1.028	-1.364		-2.033	-0.304	-2.218	-0.167	-1.158	0.228		-0.375	-1.101	-0.013		-0.427	-0.746					0.009	-1.887	-0.413	PMID: 29769716
Choline chloride 300 mM	-1.596	-2.503	-2.313	-2.034	-2.088		-1.906	-1.74	-0.933			-2.675	-1.502	-0.309	-2.418	-2.214	-1.284	-0.425		-1.637	-1.015	-0.806	-0.236	-1.452	-0.892		-1.166	-1.085	-0.016		0.309	-0.111					0.981	-1.705	-1.524	PMID: 29769716
Choline chloride 500 mM	-1.285	-2.322	-0.933	-2.125	-2.043		-3.308	-1.216	-2.277			-2.754	-1.218	-0.292	-1.683	-2.771	-1.467	-1.233		-2.768	2.114	-2.213	0.058	-1.11	-0.813		-0.089	-0.38	-0.141		2.338	2.531					2.031	-1.416	-1.266	PMID: 29769716
Cisplatin 0.0032 mg/ml	0.061	0.126	0.134	0.615	-0.331		0.793	0.049	-0.081			-0.223	-0.361	0.049	-0.179	-0.144	0.181	-0.173		0.784	-0.987	0.32	0.475	0.977	-2.183		-3.218	0.466	0.289		-0.816	-0.023					0.215	1.197	-2.116	PMID: 29769716
Cisplatin 0.0032 mg/ml	-0.022	0.128	0.13	-0.622	0.171		0.606	-0.154	-0.222			-0.173	-0.427	-0.073	-0.261	-0.092	0.271	0.545		0.738	-0.019	0.352	0.346	0.652	-0.595		-1.48	0.553	0.076		-0.991	-0.679					0.279	0.616	-0.742	PMID: 29769716
Cobalt chloride 0.08 mM	-2.396	-2.345	-3.548	-3.231	-2.916		-1.3	-2.566	-1.857			-2.398	-3.187	-0.464	-3.105	-2.798	-1.652	-0.277		-2.666	-0.192	-4.333	0.507	-2.281	-2.099		-3.135	0.717	0.209		-0.949	-2.497					-0.033	-0.546	-2.695	PMID: 29769716
Cobalt chloride 0.08 mM	-2.836	-2.186	-2.727	-2.619	-2.609		-0.918	-2.666	-1.427			-2.02	-3.68	-0.185	-2.683	-2.492	-1.07	-0.588		-2.415	-1.335	-3.92	0.519	-1.748	-2.076		-3.109	0.639	-0.141		-0.648	-0.725					0.078	-0.171	-2.393	PMID: 29769716
copper (II) chloride 2.5 mM	-0.477	-1.488	-1.019	-0.915	-0.168		-0.613	-0.749	-1.197			-1.661	-2.019	-0.419	-1.985	-0.277	0.018	0.011		-3.114	-1.554	-3.15	-0.813	-2.834	0.245		-1.559	-2.568	0.053		-0.719	-1.598					0.175	-1.608	-0.471	PMID: 29769716
Cytidine (C)	-1.031	-1.274	-0.508	-0.833	-0.87		-0.72	-0.767	-0.105			-1.075	-1.212	-0.21	-1.587	-0.878	-0.346	0.485		-0.937	-1.152	-1.619	-0.2	-1.251	-2.259		-4.132	0.391	0.116		0.223	-1.178					-0.009	-2.938	-0.916	PMID: 29769716
Cytosine (N)	-0.418	-0.016	-0.496	-0.256	-0.093		-1.385	-0.325	-0.276			-0.618	-1.179	0.002	-0.324	-0.351	-0.505	-0.364		-0.505	-0.438	-0.93	-0.005	-1.462	-2.669		-3.84	0.515	0.279		0.094	-0.789					0.314	-3.62	-3.055	PMID: 29769716
D-Alanine (C)	-0.949	-1.685	-1.225	-0.443	-0.745		-0.271	-0.024	-0.056			-0.538	-1.906	-0.118	-0.795	-0.389	-0.162	0.517		-1.131	-1.26	-0.839	-0.184	-1.413	-2.517		-3.158	-0.226	0.167		-0.475	-0.579					0.006	-0.979	-3.826	PMID: 29769716
D-Alanine (N)	-1.011	-1.248	-1.03	-0.548	-0.271		-0.522	-1.128	-0.736			-0.217	-0.834	-0.089	-0.825	-0.537	-0.474	0.303		-1.046	-0.234	-0.616	0.002	-0.803	-3.176		-2.27	0.228	0.083		-0.281	-0.129					-0.118	-1.854	-3.375	PMID: 29769716
D-Cycloserine 0.1 mg/ml	-0.992	-1.736	-0.216	-0.703	-0.339		-1.014	-0.366	-0.3			-0.745	-0.97	0.078	-1.023	-0.51	-0.083	-0.188		-0.52	-1.244	-0.917	0.029	-2.323	-2.759		-4.165	-0.907	0.068		-0.946	-0.909					0.158	-0.941	-4.664	PMID: 29769716
D-Fructose (C)	-0.806	-0.13	-0.971	-0.761	-1.1		-0.712	-0.106	-0.116			-0.835	-1.787	0.114	-0.886	-0.143	-0.274	-0.171		-0.971	-1.157	-0.943	0.199	-0.049	-0.143		-0.576	0.784	0.131		-0.208	0.492					-0.671	-2.758	0.397	PMID: 29769716
D-Fructose (C)	-0.284	0.135	-0.28	0.511	0.095		-0.574	-0.173	-0.251			-0.531	-1.513	-0.056	-0.344	-0.392	-0.006	-0.235		-0.148	-0.89	-0.67	0.103	0.05	-0.96		-3.208	-0.22	0.06		0.247	-0.436					-0.211	-2.356	-2.808	PMID: 29769716
D-Galactose (C)	-0.722	-2.027	-0.071	-0.869	-0.279		0.911	-0.469	-0.28			-1.118	-1.458	-0.216	-0.896	-1.041	-0.35	-0.261		-0.498	-0.513	-0.858	-0.137	-0.516	-1.634		-2.759	-0.132	0.028		0.163	0.453					0.045	-1.761	-2.042	PMID: 29769716
D-Galactose (C)	-0.97	-1.977	-0.294	-0.708	-1.034		0.432	-0.074	-0.292			-1.129	-1.584	-0.051	-0.897	-0.567	-0.468	-0.067		-0.687	-0.84	-0.956	0.106	-0.732	-0.536		-3.179	-0.487	-0.073		-0.241	-0.036					-0.104	-1.425	-2.854	PMID: 29769716
D-Gluconic Acid (C)	-0.443	0.686	-0.304	0.897	-0.11		1.198	0.74	0.145			0.163	0.519	-0.14	0.446	0.33	-0.233	-0.225		0.022	-1.263	-0.271	0.131	-0.664	-1.069		-3.341	0.963	-0.107		0.003	0.707					0.02	-2.45	-2.837	PMID: 29769716
D-Gluconic Acid (C)	-0.633	0.548	-0.639	-1.763	-0.326		1.733	0.573	0.016			0.008	-0.513	0.003	-0.018	0.043	-0.542	-0.185		-0.176	-0.933	-0.739	0.178	-1.036	-2.229		-3.27	0.845	0.137		0.162	0.313					-0.147	-2.4	-2.32	PMID: 29769716
D-Glucosamine Hydrochloride (C)	-1.956	-2.463	-2.344	-1.641	-2.538		-0.632	-0.958	-0.446			-1.587	-1.376	-0.103	-2.143	-1.502	-0.125	0.567		-1.608	-1.018	-0.796	-0.038	-2.485	-3.421		-4.624	-0.58	0.014		-0.571	-1.421					-0.619	-3.193	-3.321	PMID: 29769716
D-Glucosamine Hydrochloride (N)	-4.126	-5.178	-5.079	-5.374	-4.906		-4.158	-4.539	-4.059			-4.091	-5.155	-0.156	-4.956	-5.108	-0.909	-0.279		-4.437	-1.865	-1.154	-0.543	-2.324	-2.683		-3.933	-0.1	0.348		0.331	-2.488					-0.222	-3.995	-5.254	PMID: 29769716
D-Glucose (C)	-0.15	-0.299	0.506	0.441	0.187		1.065	-0.274	-0.047			-0.571	-0.155	-0.008	-0.298	-0.175	0.098	-0.181		0.12	-0.322	-0.722	0.237	-0.245	-1.093		-0.752	0.438	0.269		-0.07	0.454					-0.105	-2.448	-2.075	PMID: 29769716
D-Glucose (C)	-0.019	-0.186	0.203	0.005	-0.367		0.715	-0.118	-0.02			-0.277	-0.47	0.112	-0.099	0.018	0.18	-0.022		-0.411	-1.049	-0.569	0.151	0.005	-1.106		-2.374	-0.134	0.089		0.254	0.86					0.035	-2.65	-2.786	PMID: 29769716
D-Lactate (C)	-1.211	-1.044	-1.209	-1.217	-0.827		-0.69	-0.581	-0.406			-0.863	-3.154	-0.016	-1.086	-0.44	-0.516	-0.938		-1.318	-0.572	-1.873	0.207	-0.838	-2.259		-2.385	-0.906	0.091		-0.116	-1.007					0.087	-1.119	-2.923	PMID: 29769716
D-Lactate (C)	-0.458	0.044	-0.133	0.301	-0.071		-1.813	-0.476	-0.17			-0.015	-0.756	-0.162	-0.181	0.332	-0.105	-0.311		-0.684	-1.165	-0.809	0.116	-0.889	-1.212		-2.153	-0.825	-0.102		-0.317	-0.62					0.186	-0.744	-2.743	PMID: 29769716
D-Mannitol (C)	-0.26	0.054	0.35	0.141	0.24		-0.064	0.429	0.146			0.308	0.135	-0.015	0.094	0.233	-0.079	-0.11		0.32	-2.166	0.289	0.057	0.313	0.154		-1.225	-0.105	-0.29		-0.516	-0.816					0.149	-3.496	-0.17	PMID: 29769716
D-Mannitol (C)	-0.001	0.266	0.613	0.03	-0.031		0.688	0.335	0.003			0.764	0.676	-0.069	0.96	0.193	0.028	0.272		0.294	-0.742	0.349	-0.003	0.349	0.101		-0.875	-0.109	-0.101		-0.392	-0.273					0.143	-2.982	0.028	PMID: 29769716
D-Mannose (C)	-0.65	-0.176	-0.356	-0.547	-0.084		0.301	-0.405	-0.017			-1.436	-0.923	-0.122	-0.589	-0.189	-0.04	0.251		-0.457	-0.579	-0.719	-0.039	-1.287	-2.887		-1.575	0.256	0.045		0.158	0.458					-0.089	-3.299	-3.198	PMID: 29769716
D-Ribose (C)	-0.758	-3.843	0.126	-0.267	-0.861		-0.447	-0.322	-0.259			-0.958	-1.619	0.082	-1.459	-0.523	-0.757	-0.05		-0.142	-0.865	-0.7	0.192	0.326	0.893		-3.221	0.15	0.197		0.378	-0.344					-0.268	-2.576	-0.953	PMID: 29769716
D-Ribose (C)	-0.11	-2.926	-0.001	0.805	-0.116		0.722	0.299	-0.147			-0.021	-0.587	-0.006	-0.445	0.341	0.364	-0.129		0.416	-2.031	0.043	0.237	0.577	-0.946		-2.6	0.042	0.174		0.06	-0.795					-0.068	-2.721	-0.498	PMID: 29769716
D-Serine (N)	-0.491	-1.129	0.058	-0.059	-0.449		-1.662	-0.747	-1.259			-0.944	-0.884	-0.063	-1.544	-0.665	-0.1	0.013		-0.592	0.43	-0.798	-0.314	-2.72	-0.322		-4.024	1.391	0.105		0.044	1.052					0.359	-2.836	-3.967	PMID: 29769716
D-Sorbitol (C)	-0.321	0.332	0.161	0.322	-0.425		0.108	0.367	0.177			0.209	-0.508	0.057	0.273	0.028	0.03	-0.344		0.35	-1.477	0.091	0.102	0.278	0.526		-0.511	0.562	0.091		-0.015	1.014					-0.2	-3.263	0.097	PMID: 29769716
D-Sorbitol (C)	-0.135	0.323	0.026	-0.18	0.079		-0.709	0.514	0.388			-0.102	-0.612	0.001	-0.002	0.216	-0.15	-0.257		0.261	-1.521	0.145	0.107	0.253	-0.032		-2.195	0.815	-0.073		0.089	0.17					-0.046	-3.549	-0.634	PMID: 29769716
D-Trehalose (C)	-2.727	-4.277	-1.106	-3.494	-2.402		-1.982	-1.014	-0.55			-2.921	-3.346	0.091	-2.319	-2.776	-0.234	0.018		-2.932	-0.83	-0.302	0.024	-0.934	0.891		0.002	-0.475	-0.02		-0.339	-0.307					-0.126	-1.659	-0.666	PMID: 29769716
D-Trehalose (C)	-3.076	-4.347	-2.697	-3.775	-4.1		-1.614	-1.036	-0.372			-2.607	-4.167	0.057	-2.854	-3.542	-0.267	-0.038		-2.632	-0.398	-0.483	0.031	-0.69	2.855		0.889	-0.362	-0.07		-0.034	-0.179					-0.04	-1.524	-0.281	PMID: 29769716
D-Xylose (C)	-0.646	0.131	-0.241	-0.046	-0.454		1.021	-0.247	-0.274			-0.029	-0.64	-0.025	-0.354	-0.228	-0.475	-0.119		-0.295	-0.723	-0.657	0.387	0.092	-0.689		-3.093	0.371	0.182		0.146	-2.013					-0.175	-2.452	-2.087	PMID: 29769716
D-Xylose (C)	0.2	0.779	0.295	0.388	0.215		1.765	0.417	-0.047			1.135	0.207	0.031	0.834	0.485	0.291	0.044		0.443	-1.799	0.09	0.229	0.361	-1.34		-3.225	0.076	0.215		0.231	-1.166					-0.259	-2.567	-2.744	PMID: 29769716
D,L-Lactate (C)	-0.454	-0.198	-0.224	0.793	-0.892		-0.394	-0.582	0.124			-0.72	-1.219	-0.069	-0.621	-0.086	-0.312	0.51		-0.517	-0.883	-0.538	0.182	-0.331	-2.02		-2.397	0.496	0.225		-0.123	-0.806					0.075	-1.518	-2.717	PMID: 29769716
D,L-Lactate (C)	-0.383	-0.256	0.127	0.108	-0.24		-0.367	-0.213	-0.439			-0.949	-1.216	-0.1	-0.581	-0.093	0.055	-0.296		-0.442	-1.023	-0.642	0.133	-0.364	-2.271		-3.316	-0.141	-0.029		0.01	0.64					0.024	-0.914	-2.78	PMID: 29769716
Doxycycline hyclate 0.0001 mg/ml	0.316	1.912	2.277	2.383	1.975		2.959	2.769	2.981			0.359	-0.327	0.688	0.773	1.995	-0.41	0.389		3.259	-1.967	3.038	4.495	1.733	-0.02		0.729	-1.157	-0.253		-3.109	-4.089					0.232	5.356	-3.105	PMID: 29769716
Ethanol (C)	-0.726	-2.017	-0.111	-1.347	-0.206		-0.197	-0.523	0.147			-0.535	-0.888	-0.059	-0.684	-0.655	-0.198	-0.123		-0.814	-0.715	0.047	-0.068	-0.119	0.004		-1.104	0.025	-0.001		0.116	-0.222					0.081	-0.865	-2.447	PMID: 29769716
Ethanol (C)	-1.058	-1.901	-0.41	-2.082	-0.727		-0.794	-0.021	-0.095			-1.171	-2.053	-0.162	-0.993	-1.131	-0.588	-0.244		-1.168	-1.305	-0.216	-0.141	-0.275	0.428		0.654	0.074	0.041		-0.019	0.266					-0.054	-1.202	-0.924	PMID: 29769716
Fumarate (C)	0.519	0.797	0.371	0.793	0.082		0.893	0.316	-0.514			-0.768	-1.322	0.038	-0.407	0.04	0.736	0.693		1.51	-0.032	1.091	0.499	1.164	-0.581		-1.167	0.323	0.214		0.126	0.802					-0.103	1.243	0.179	PMID: 29769716
Fumarate (C)	0.379	0.625	0.377	0.74	-0.241		-0.17	-0.389	-0.737			-0.855	-1.634	0.002	-0.918	-0.157	0.876	0.652		1.425	-0.338	0.877	0.489	0.85	-0.517		-3.248	0.239	0.094		0.48	0.322					-0.038	0.941	-2.395	PMID: 29769716
Fusidic 0.1 mg/ml	-1.646	-1.774	-1.123	-0.599	-1.924		-1.115	-0.319	0.199			-0.778	-0.756	-0.196	-0.813	-0.976	-0.625	0.22		-1.196	-1.67	-0.821	0.16	-1.529	-2.376		-3.013	0.223	0.053		-1.673	-1.086					0.062	0.236	-2.485	PMID: 29769716
Gly-Glu (N)	-2.556	-2.421	-1.667	-2.433	-1.937		-2.71	-2.435	-1.982			-2.229	-2.342	-0.145	-2.702	-2.223	-0.33	0.404		-2.147	-1.534	-0.432	-0.204	-0.462	-0.885		-1.991	0.616	0.1		0.12	-0.7					0.332	-3.047	-2.111	PMID: 29769716
Glycerol (C)	-0.203	0.617	0.399	-0.057	-0.207		0.537	0.703	0.269			-0.11	-0.505	0.096	-0.237	0.352	-0.207	0.103		0.598	-2.056	0.337	0.049	0.548	0.433		0.318	0.86	0.184		-0.013	0.331					0.078	-3.084	0.762	PMID: 29769716
Glycerol (C)	-0.212	0.002	0.241	-0.559	-0.211		0.597	0.173	0.084			-0.175	-0.713	-0.132	-0.268	0.142	-0.096	0.308		0.178	-0.215	0.135	-0.005	0.269	0.203		-0.623	0.836	-0.015		0.119	0.447					0.025	-3.167	-0.406	PMID: 29769716
Inosine (C)	-2.026	-2.921	-1.473	-1.244	-0.889		-0.017	0.115	0.054			-1.836	-2.171	0.036	-2.192	-1.318	-0.084	0.065		-0.788	-0.948	-0.149	0.104	0.091	-0.001		-1.684	0.341	-0.111		0.166	-1.472					-0.122	-3.071	-1.947	PMID: 29769716
Inosine (N)	-2.477	-2.896	-1.871	-3.291	-1.699		-2.841	-0.371	0.314			-1.835	-1.297	-0.061	-1.3	-2.088	-0.69	-0.186		-2.944	-0.455	-1.73	-0.332	-2.249	-3.056		-5.433	0.921	0.004		0.023	-0.393					0.051	-3.907	-3.55	PMID: 29769716
L-Alanine (C)	-0.63	-1.295	-0.729	-0.445	-0.478		-0.238	-0.759	-0.255			-0.24	-1.044	-0.123	-0.469	-0.668	-0.297	0.255		-0.754	-1.832	-0.482	-0.082	-0.857	-2.234		-2.34	0.148	0.236		-0.589	-2.962					0.049	-0.512	-2.458	PMID: 29769716
L-Arabinose (C)	-1.044	-0.458	-1.147	0.106	-0.128		-1.148	-0.246	-0.486			-1.109	-1.958	-0.011	-1.286	-0.661	-0.265	-0.176		-0.976	-1.571	-1.793	0.262	-0.654	-0.916		-0.908	-0.561	0.156		-0.111	-0.109					-0.09	0.725	-2.131	PMID: 29769716
L-Arabinose (C)	-0.209	0.116	-0.013	0.108	0.114		0.736	0.134	-0.106			-0.006	-0.841	-0.078	-0.453	0.156	0.231	-0.386		0.099	-1.062	-0.596	0.14	0.123	-1.306		-3.175	-0.491	-0.133		0.033	-0.308					0.068	0.382	-2.471	PMID: 29769716
L-Arginine (C)	-0.31	-0.17	0.058	0.071	-0.289		0.179	-0.072	0.013			-0.419	-0.228	0.044	-0.668	-0.282	0.105	-0.613		-0.144	-1.105	-0.084	0.048	-0.118	-0.404		-0.772	-0.577	0.027		-0.156	-1.085					-0.08	0.218	-0.595	PMID: 29769716
L-Arginine (C)	-0.396	-0.266	0.042	-0.521	-0.896		-0.33	-0.04	-0.102			-0.85	-0.979	-0.015	-0.932	-0.253	0.029	-0.1		-0.409	-2.641	-0.068	-0.09	-0.247	-1.28		-3.916	-0.765	0.049		-0.173	-0.397					-0.006	-0.563	-2.713	PMID: 29769716
L-Asparagine (C)	-0.307	-0.695	-0.069	0.032	0.173		-0.551	-0.029	0.191			-1.54	-3.011	-0.244	-1.943	0.315	-0.035	-0.015		-0.234	-1.495	-0.648	0.098	-0.22	-2.059		-4.299	-0.515	-0.172		-0.37	-1.85					0.15	-0.615	-2.998	PMID: 29769716
L-Asparagine (C)	-0.65	-0.682	-0.637	-0.482	-0.518		-0.17	-0.022	0.008			-1.453	-3.822	-0.34	-1.856	0.116	-0.194	0.245		-0.564	-1.389	-0.509	-0.059	-0.522	-2.954		-2.857	-0.967	-0.016		-0.246	-1.08					0.107	-0.483	-3.351	PMID: 29769716
L-Aspartic Acid (C)	-0.344	-0.141	-0.198	-0.533	0.327		-0.588	-0.124	-0.246			-0.468	-0.906	0.032	-0.433	-0.067	-0.137	0.206		0.097	-2.105	0.017	0.166	-0.094	-1.613		-2.02	-0.091	-0.027		-0.394	-0.414					-0.07	-2.173	-1.269	PMID: 29769716
L-Aspartic Acid (C)	-0.316	-0.373	-0.182	-0.073	-0.025		-0.685	-0.159	0.092			-0.678	-0.975	0.057	-0.382	-0.078	-0.09	-0.12		-0.072	-1.226	-0.157	0.104	0.105	-1.303		-1.744	-0.209	0.136		-0.008	0.041					0.003	-2.154	-1.91	PMID: 29769716
L-Glutamic (C)	-0.145	-0.571	-0.28	-0.237	-0.381		-0.535	-0.417	0.212			-0.608	-1.38	-0.016	-0.416	-0.616	0.153	0.106		0.26	-2.112	-0.251	0.037	0.144	0.112		-0.08	-0.201	-0.018		-0.558	-0.73					0.064	-1.055	-0.287	PMID: 29769716
L-Glutamic (C)	-0.414	-0.628	-0.148	-0.478	-0.335		-0.427	0.08	0.056			-0.749	-1.09	-0.016	-0.411	-0.394	0.014	0.095		-0.194	-1.162	-0.196	0.178	0.193	-0.906		-0.739	-0.679	0.148		-0.742	-0.448					0.005	-1.332	-1.275	PMID: 29769716
L-Glutamine (C)	-0.511	-1.222	-0.089	-0.657	0.027		-1.571	-0.315	0.034			-2.508	-3.872	-0.102	-1.936	-0.989	0.353	0.216		-0.397	-1.422	-0.24	0.175	-0.109	-1.832		-3.194	-0.824	0.193		-0.566	-2.066					0.032	-1.849	-1.935	PMID: 29769716
L-Glutamine (C)	-0.516	-1.354	-0.176	-0.91	-0.368		-0.733	-0.37	0.034			-1.687	-2.906	-0.188	-2.083	-0.817	0.237	-0.042		-0.329	-0.885	-0.15	0.079	0.201	-1.806		-1.446	-0.56	0.072		-0.53	-0.881					0.157	-0.968	-1.942	PMID: 29769716
L-Histidine (C)	-0.635	-1.689	0.133	-0.39	-0.392		-0.692	-0.328	-0.388			-0.547	-2.08	0.158	-0.482	0.122	0.229	-0.118		0.495	-1.754	0.137	0.351	0.668	-3.391		-0.828	-0.169	0.009		-0.803	-1.872					0.14	-2.811	0.412	PMID: 29769716
L-Histidine (C)	-0.94	-1.268	-0.074	-0.493	-0.582		-1.754	-0.589	-0.102			-0.742	-1.196	0.109	-0.67	-0.33	0.181	0.249		0.059	-1.112	0.167	0.309	0.672	-2.134		-1.193	-0.15	-0.138		-0.921	-4.706					0.116	-2.927	-1.764	PMID: 29769716
L-Isoleucine (C)	-0.156	-0.238	-0.051	0.481	0.289		0.891	0.442	0.402			-0.081	0.007	-0.117	-0.111	0.363	0.123	0.486		0.557	-1.6	0.374	0.233	1.129	-1.634		-1.362	1.037	0.224		0.294	-0.201					-0.001	0.844	-0.076	PMID: 29769716
L-Isoleucine (N)	-0.431	-0.204	0.069	-1.344	-0.188		0.091	-1.16	-0.846			-0.605	-1.216	-0.09	-0.95	0.041	0.096	0.818		-0.031	-0.726	-0.257	-0.109	-2.137	-1.969		-4.138	1.001	0.131		-0.058	-0.021					-0.1	-3.348	-1.99	PMID: 29769716
L-Lactate (C)	-0.232	0.213	-0.342	-0.621	-1.116		0.304	-0.295	0.13			-0.613	-1.63	-0.04	-0.888	-0.046	0.147	-0.225		-0.203	-1.593	-0.661	0.12	-2.437	-1.481		-3.103	-0.378	-0.031		-0.105	-0.229					0.181	-1.275	-2.769	PMID: 29769716
L-Lactate (C)	-0.899	-0.004	-0.649	-0.352	-0.549		-1.112	-0.683	-0.499			-1.116	-3.191	-0.064	-1.267	-0.329	-0.185	0.018		-0.596	-1.074	-0.497	0.142	-2.393	-2.236		-3.274	-0.129	0.054		-0.37	-0.978					-0.046	-1.091	-2.934	PMID: 29769716
L-Leucine (C)	-0.391	-0.651	-0.206	-1.13	-0.548		-0.089	0.006	0.01			-0.101	-1.429	-0.141	-0.402	-0.076	-0.268	-0.133		-0.557	-0.143	-1.368	0.062	-0.77	-1.445		-4.079	0.847	0.237		-0.294	0.342					-0.024	-2.688	-4.116	PMID: 29769716
L-Leucine (N)	-2.519	-2.644	-2.612	-2.237	-2.015		-2.935	-2.375	-3.891			-2.31	-2.51	-0.315	-2.815	-1.761	-0.159	-0.098		-1.59	-1.205	0.122	0.007	0.125	-2.581		-1.173	0.685	-0.001		-0.024	-3.674					-0.29	-3.361	-1.266	PMID: 29769716
L-Lysine (C)	-2.193	-1.67	-2.467	-2.091	-1.227		-3.081	-1.255	0.33			0.659	-0.184	0.513	0.754	-1.991	-0.82	-0.979		-2.947	-2.284	-3.528	-0.08	-2.155	-0.659		-2.357	0.104	0.184		-0.644	-2.206					0.2	-2.507	-1.747	PMID: 29769716
L-Lysine (C)	-1.759	-1.803	-1.724	-1.307	-2.641		-0.464	-1.787	0.069			1.422	0.65	0.44	1.303	-1.391	-0.99	-0.271		-2.105	-1.38	-3.107	-0.265	-1.533	-1.825		-2.551	-0.941	0.027		-0.889	-1.812					0.242	-2.206	-1.702	PMID: 29769716
L-Malic (C)	-0.383	-0.272	0.061	-0.486	-0.057		-0.37	0.095	-0.082			-0.122	-0.678	0.006	-0.3	-0.275	0.021	0.318		-0.006	-1.717	-0.195	-0.003	0.119	-0.453		-1.292	-0.02	-0.167		-0.386	-0.135					-0.011	-0.608	-0.729	PMID: 29769716
L-Malic (C)	-0.326	-0.407	-0.07	-0.276	-0.282		0.44	0.145	-0.138			-0.734	-0.905	0.001	-0.346	-0.248	-0.04	-0.709		-0.107	-1.209	0.192	0.059	-0.097	-2.521		-1.055	0.155	0.152		-0.313	-0.709					-0.053	-1.061	-2.513	PMID: 29769716
L-Phenylalanine (N)	-2.635	-2.981	-2.834	-2.003	-2.833		-3.942	-4.585	-5.338			-2.636	-3.682	-0.124	-2.36	-2.461	-0.001	0.472		-2.21	-1.97	-0.55	-0.032	-0.102	-1.983		-5.659	0.435	-0.025		0.011	-1.7					0.001	-3.378	-1.154	PMID: 29769716
L-Proline (C)	-0.092	-0.418	0.25	-0.27	0.105		-0.083	-0.372	0.214			-1.042	-1.232	0.001	-1.545	0.155	0.238	0.271		0.193	-0.734	0.039	0.286	0.514	-3.415		-3.792	-0.371	0.005		-0.435	-2.481					0.004	-0.176	-2.394	PMID: 29769716
L-Proline (C)	-0.135	-0.431	0.147	-0.303	0.191		0.393	-0.316	-0.151			-0.587	-1.462	-0.031	-0.774	0.12	0.211	0.182		0.057	-1.848	0.293	0.228	0.213	-1.57		-1.456	-0.798	-0.221		-0.826	-3.064					0.037	-0.564	-0.335	PMID: 29769716
L-tyrosine (N)	-0.713	-0.957	-0.772	-1.966	-0.78		-0.998	-1.362	-0.991			-0.59	-1.309	0.01	-0.994	-0.961	0.263	-0.295		-1.503	-0.775	-1.343	0.157	-1.37	-2.884		-5.226	-0.189	-0.087		-0.553	-0.159					0.292	-0.156	-3.867	PMID: 29769716
LB	-0.932	-1.262	-0.424	0.035	-1.086		-1.434	-0.261	-0.311			-0.509	-1.281	-0.047	-0.642	-0.691	-0.199	-0.04		-0.075	-1.189	-0.651	-0.078	-1.537	-1.892		-4.804	-1.277	0.199		-0.581	-2.703					0.135	-0.212	-3.069	PMID: 29769716
LB	-1.082	-1.222	-0.609	-1.078	-0.635		-0.331	0.186	0.156			-1.074	-1.071	-0.011	-0.447	-0.852	-0.094	0.156		-0.592	-1.235	-1.171	-0.183	-2.301	-1.837		-3.896	-1.048	-0.045		-1.303	-1.984					0.092	-0.768	-3.813	PMID: 29769716
LB	-0.493	-0.697	0.395	-0.669	-0.589		0.265	-0.274	-0.027			-0.32	-1.815	-0.217	-0.535	-0.752	-0.227	0.225		-0.339	-1.581	-0.123	0.218	-0.95	-0.154		-0.903	-0.97	0.142		-1.019	-2.91					0.209	0.304	-1.006	PMID: 29769716
LB	-0.784	-0.694	-0.355	-1.327	-0.736		-0.558	-0.09	0.048			-0.416	-1.279	-0.072	-0.421	-0.517	-0.141	-0.062		-0.249	-0.711	-0.19	0.12	-0.947	-0.903		-1.429	-0.56	0.191		-0.79	-1.673					0.239	-0.675	-0.498	PMID: 29769716
LB	-0.164403	-0.191031	0.306719	-0.88661	0.956235		2.5274	-0.0350843	0.184482			-0.321276	0.396036	-0.0483132	0.0396061	-0.094306	-0.139918	0.396417		0.0989634	-0.0656802	0.188674	0.168519	-0.017253	-0.0858144		-0.668966	-0.900774	0.0256748		-0.0853763	-1.09431					-0.0212761	0.00514017	1.04524	This study
LB	-0.237578	0.116866	0.144448	0.018459	0.599408		0.795364	-0.213687	-0.0682103			-0.204152	-0.479004	-0.0641296	-0.0232984	0.234633	0.163335	0.601041		-0.0520641	-0.393301	-0.273167	0.0566946	-0.16379	-0.0377345		-0.694829	-0.433791	0.00884869		0.0483439	-1.69048					-0.117386	-0.0781686	-0.384531	This study
LB 10C	-0.408	-0.917	-0.366	-0.754	-0.24		-0.785	0.246	-0.352			-0.182	-0.921	-0.088	-0.282	-0.088	-0.097	-0.083		-0.304	-3.412	-0.152	0.001	-1.165	-3.955		-3.699	-2.44	-0.027		-2.619	-2.267					0.066	-0.478	-3.27	PMID: 29769716
LB 10C	-0.291	-1.012	-0.463	-0.877	-0.417		0.028	0.26	-0.003			-0.327	-1.12	-0.025	-0.379	0.132	-0.064	0.308		-0.256	-1.672	-0.269	0.011	-0.939	-3.007		-3.054	-1.909	-0.063		-2.688	-3.254					0.044	-0.593	-3.866	PMID: 29769716
LB 20C	-0.498	-0.937	-0.395	-0.53	-0.372		-0.598	-0.074	-0.428			-0.217	-0.605	-0.037	-0.257	-0.493	-0.08	0.232		-0.375	-2.114	-0.824	-0.016	-1.23	-3.99		-2.937	-1.329	0.01		-1.691	-1.807					0.056	-0.484	-3.658	PMID: 29769716
LB 20C	-0.473	-0.962	-0.156	0.102	-0.783		-1.78	-0.258	0.341			-0.718	-1.194	-0.145	-0.435	-0.324	-0.133	0.606		-0.629	-2.615	-0.739	0.015	-2.075	-3.924		-4.459	-2.106	0.224		-2.332	-2.313					0.005	-0.338	-4.6	PMID: 29769716
LB 30C	-0.526	-1.661	-0.409	-0.756	-0.082		-2.681	-0.207	-0.217			-0.493	-0.654	-0.15	-0.859	-0.404	-0.005	-0.47		-0.665	-1.859	-0.544	-0.023	-1.576	-2.953		-3.603	-0.95	-0.047		-0.421	-0.693					-0.008	-0.187	-4.557	PMID: 29769716
LB 30C	-0.499	-1.39	-1.121	-0.809	-0.647		-0.935	-0.295	0.252			-1.396	-0.513	-0.008	-0.495	-0.421	-0.216	-0.021		-0.519	-1.883	-0.891	0.031	-1.506	-3.805		-3.331	-2.207	-0.12		-0.805	-0.402					0.046	-0.403	-4.169	PMID: 29769716
LB 37C	-0.422	-0.406	-0.428	-0.671	-1.313		-1.595	-0.75	0.231			-1.053	-0.892	-0.084	-0.764	-0.334	-0.366	-0.057		-0.54	-1.829	-0.579	-0.189	-1.61	-4.029		-3.277	-0.141	0.104		0.2	0.01					-0.044	-0.422	-2.008	PMID: 29769716
LB 37C	-0.571	-0.665	-0.869	-0.562	-0.481		-1.413	-0.066	-0.017			-0.576	-0.632	-0.134	-0.346	-0.343	-0.185	0.08		-0.221	-1.368	-0.644	-0.09	-1.494	-3.187		-3.242	-0.352	0.128		0.416	-0.397					-0.08	0.197	-3.671	PMID: 29769716
Lomefloxacin 0.0005 mM	1.338	1.928	2.354	2.294	2.684		3.328	2.596	2.216			1.043	0.661	1.176	1.693	3.126	0.752	0.937		3.333	-0.42	2.979	3.45	4.236	0.137		-1.13	-2.833	0.249		-4.149	-3.664					0.584	4.479	1.455	PMID: 29769716
m-Inositol (C)	-0.184	-0.15	0.264	-0.55	-0.173		-0.737	-0.28	-0.397			-0.18	-0.297	-0.113	-0.121	-0.216	-0.245	0.055		0.062	-0.606	-0.136	0.186	0.136	0.997		-0.715	0.316	0.192		0.092	0.128					-0.124	-3.527	-1.212	PMID: 29769716
m-Inositol (C)	-0.091	-0.151	0.232	-0.075	-1.113		-0.976	-0.61	-0.344			0.039	-0.717	-0.022	-0.028	-0.191	-0.001	-0.169		0.13	-1.656	0.006	-0.042	-0.046	0.573		-0.187	0.413	-0.076		0.075	0.081					-0.017	-3.357	-0.911	PMID: 29769716
methylglyoxal 0.016 vol%	0.848	1.51	1.37	1.298	1.123		1.879	1.491	1.54			1.86	0.733	0.565	1.421	0.703	0.406	1.476		1.39	-1.575	0.658	1.652	1.787	0.293		-0.739	1.364	0.333		-3.637	-4.079					0.244	3.054	-0.947	PMID: 29769716
Minimal media pH6	-1.378	-1.27	-2.304	-2.771	-1.423		-1.123	-0.789	-0.354			-1.313	-2.425	-0.238	-1.823	-0.828	-0.943	-0.893		-1.289	-0.699	-1.382	-0.169	-2.353	-4.005		-5.222	0.634	0.143		0.368	0.507					0.109	-3.903	-4.791	PMID: 29769716
Minimal media pH6	-1.402	-0.983	-1.47	-0.831	-1.57		-3.382	-0.635	-0.003			-1.433	-0.785	-0.231	-1.134	-1.211	-0.984	-1.079		-1.086	-1.351	-1.827	-0.21	-2.536	-2.682		-4.58	0.533	-0.024		0.474	0.629					0.064	-3.084	-3.813	PMID: 29769716
Minimal media pH7	-0.303	-0.392	0.164	-0.114	0.011		-0.57	0.22	-0.079			-0.296	-0.165	0.066	-0.261	-0.243	0.028	-0.349		-0.075	-0.285	-0.084	0.084	-1.084	-1.765		-3.179	0.674	0.148		0.216	0.528					0.061	-3.595	-3.541	PMID: 29769716
Minimal media pH7	-0.427	-1.01	-0.231	-1.131	-0.521		-0.418	-0.305	-0.047			-0.36	-0.706	0.002	-0.538	-0.349	-0.253	0.197		-0.11	-0.37	0.022	-0.049	-1.386	-2.509		-4.219	0.968	0.125		0.23	0.41					0.078	-3.812	-4.222	PMID: 29769716
Minimal media pH8	-0.965	-2.915	-1.138	-0.872	-1.944		-3.713	-0.414	-0.278			-1.45	-3.115	0.074	-1.956	-1.417	-0.916	0.167		-1.264	-0.212	-1.76	-0.172	-2.426	-0.617		-5.186	0.241	0.354		0.537	0.433					0.017	-3.886	-4.779	PMID: 29769716
Minimal media pH8	-1.428	-3.232	-1.095	-2.531	-1.428		-0.765	-0.233	0.112			-2.125	-1.702	-0.014	-1.772	-0.955	-1.123	0.051		-1.43	-0.586	-1.535	-0.032	-3.113	-2.772		-3.75	0.052	-0.091		0.642	0.228					-0.103	-3.484	-3.871	PMID: 29769716
Minimal media pH9	-1.981	-3.366	-2.73	-1.935	-3.33		-2.959	-1.495	-0.07			-2.882	-4.129	-0.393	-2.776	-2.17	-1.391	0.222		-3.477	-0.916	-4.841	-0.602	-4.674	-3.62		-4.806	-0.868	-0.174		0.267	0.447					0.174	-3.273	-4.405	PMID: 29769716
NAG (C)	-3.675	-4.149	-5.241	-3.625	-3.825		-1.96	-1.299	-0.469			-3.72	-4.59	-0.022	-4.312	-4.491	-0.67	-0.146		-2.9	-1.013	0.006	0.117	0.675	-2.276		0.47	1.14	0.203		0.414	0.094					-1.073	-3.437	0.232	PMID: 29769716
Nalidixic 0.004 mg/ml	0.476	0.525	1.338	1.469	1.024		2.006	1.285	1.468			-0.063	-2.099	0.576	-0.063	0.722	0.493	0.629		1.56	-1.031	1.616	1.884	1.196	-2.161		-3.201	-2.086	-0.003		-3.907	-4.381					0.572	2.836	-2.667	PMID: 29769716
Nickel (II) chloride 0.625 mM	-0.932	0.851	-0.622	0.113	-1.49		-0.648	-0.49	-0.091			-1.378	-2.1	-0.188	-1.57	-1.537	-0.348	0.253		-1.267	-0.765	-1.942	0.292	-0.845	-2.284		-3.337	-0.737	0.041		-1.287	-3.02					-0.033	1.866	-2.623	PMID: 29769716
Nickel (II) chloride 0.625 mM	-0.526	0.405	-0.021	0.228	-0.357		0.098	-0.536	-0.675			-0.576	-1.27	-0.214	-1.174	-0.325	-0.319	-0.173		-0.298	-1.283	-0.161	0.398	0.146	-2.074		-3.098	-0.254	-0.163		-1.431	-0.559					-0.028	1.257	-2.44	PMID: 29769716
nitrate 200 mM	-1.406	-3.309	-1.971	-2.095	-1.764		-2.769	-0.905	-0.574			-1.633	-2.295	-0.238	-1.604	-2.627	-1.764	-1.022		-1.713	-0.791	-1.433	-0.032	-2.706	-1.543		-3.027	-0.445	0.167		0.144	0.654					0.651	-1.399	-3.377	PMID: 29769716
Nitrate reduction with yeast extract	-1.331	-3.075	-1.753	1.394	-0.803		-4.013	-1.633	-0.587			-2.581	-1.866	0.243	-2.185	-1.05	-0.443	-0.482		-0.473	-3.947	-1.216	-0.445	-1.105	-2.973		0.196	-2.115	0.575		0.384	-0.187					-0.072	-2.67	-2.602	PMID: 29769716
nitrite (N)	-0.938	-1.642	-1.336	-1.26	-0.798		-0.703	-0.512	-0.406			-0.191	-0.28	0.009	-0.142	-0.706	-0.376	-0.616		-0.556	-0.523	-0.551	-0.101	-1.364	-2.755		-5.55	0.667	-0.074		0.195	0.062					0.021	-3.802	-3.13	PMID: 29769716
nitrite 10 mM	-2.093	-1.179	-0.779	-2.391	-1.861		-0.94	-0.962	-0.722			-1.499	-2.992	-0.234	-1.331	-1.428	-0.899	-0.459		-1.339	-1.57	-2.023	-0.31	-2.722	-1.336		-3.911	-0.518	0.226		-0.588	-1.638					0.223	-1.092	-3.683	PMID: 29769716
outer cut, LB soft agar motility assay	-1.535	-3.588	-2.485	-3.591	-1.725		-1.062	-1.679	-1.718			-2.988	-3.164	-0.492	-3.713	-2.744	-0.652	-0.165		-2.032	-2.078	-1.19	0.045	-1.208	-2.041		-4.47	-3.414	-0.062		-1.103	-0.929					0.253	-1.605	-4.068	PMID: 29769716
outer cut, LB soft agar motility assay	-1.994	-3.245	-1.973	-3.077	-2.591		-3.925	-0.992	-2.936			-3.34	-3.372	-0.54	-2.942	-3.127	-0.454	-0.555		-0.648	-1.635	-0.623	-0.148	-0.631	-2.215		-2.913	-2.241	0.01		-0.592	-2.925					0.05	-1.851	-3.622	PMID: 29769716
outer cut, LB soft agar motility assay	-1.057	-3.236	-1.279	-1.799	-0.241		-2.219	-0.849	-1.539			-2.218	-3.757	-0.392	-3.176	-2.866	0.163	0.554		-1.236	-1.989	-1.207	-0.099	-0.302	-2.315		-4.724	-2.848	-0.095		-0.59	-2.509					0.193	-2.522	-3.561	PMID: 29769716
outer cut, LB soft agar motility assay	-1.025	-2.603	-1.041	-1.184	-0.701		-0.901	-0.532	-1.014			-2.297	-2.938	-0.461	-2.621	-1.747	0.172	0.483		-0.772	-1.32	0.018	0.05	-0.358	-2.232		-4.641	-2.86	-0.222		-0.667	-2.884					0.081	-3.181	-4.275	PMID: 29769716
Paraquat dichloride 0.0625 mg/ml	-1.654	-2.731	-0.78	-1.194	-2.199		-0.731	-1.37	-1.233			-1.909	-1.995	-0.369	-1.96	-1.819	-0.411	-0.158		-1.918	-0.75	-2.833	0.224	-1.826	-1.403		-2.904	-1.308	0.037		-2.033	-2.29					0.144	-1.822	-1.617	PMID: 29769716
Paraquat dichloride 0.0625 mg/ml	-1.09	-1.742	-1.681	-1.314	-1.316		-0.408	-0.822	-0.914			-1.6	-2.022	-0.254	-1.992	-2.073	-0.47	-0.861		-1.871	-0.62	-1.742	0.278	-1.616	-0.556		-1.504	-1.086	0.278		-1.382	-3.116					0.016	-0.351	-0.503	PMID: 29769716
perchlorate 75 mM	-1.369	-2.901	-2.241	-2.489	-1.73		-3.796	-2.354	-1.12			-2.745	-2.297	-0.34	-2.417	-3.121	-2.438	-0.85		-0.518	-0.863	-0.554	-0.011	-2.56	-2.651		-4.244	-1.839	0.089		-0.664	-1.257					0.007	0.242	-2.919	PMID: 29769716
Pse04 Tailocins 0.05x	13.9478	10.0929	13.0229	13.6698	14.058		12.8699	4.70122	3.19376			14.1339	13.6819	3.09761	14.3389	13.9268	15.1292	11.6366		14.4015	4.88056	14.6816	0.125532	12.8631	8.35259		7.0562	1.81245	-0.233551		0.927598	4.88585					-0.137162	8.72523	9.82523	This study
Pse04 Tailocins 0.05x	14.3116	10.277	13.7712	13.2757	14.701		13.1241	3.1978	2.45855			14.3482	14.0347	3.25978	14.8421	14.2565	15.1682	11.9615		14.7982	6.58251	14.7399	0.366898	13.3479	8.24702		7.4827	2.33536	-0.155798		0.542431	5.25268					0.0607644	8.13755	9.4599	This study
Pse04 Tailocins 0.5x	14.5739	10.6938	13.4745	14.0336	14.9733		13.8203	8.52634	7.21931			14.7074	14.5266	2.15143	15.0408	14.7652	15.1536	11.772		14.5818	6.61119	14.6515	0.172268	13.0157	8.6574		7.48147	2.35771	-0.110707		0.948807	5.40507					-0.0383368	8.83387	10.0833	This study
Pse04 Tailocins 0.5x	14.495	10.2378	13.5423	13.623	15.032		13.2224	6.60151	6.43282			14.8376	14.2521	1.59292	14.7898	14.5713	15.3417	12.5096		14.4712	6.6043	14.7429	-0.0957083	12.8194	9.01055		7.48223	2.33824	-0.399363		1.0898	5.39505					-0.0611843	7.4197	8.66823	This study
Putrescine (C)	-0.852	-1.57	-0.889	-1.187	-0.887		-0.653	-0.692	0.525			0.221	0.321	-0.199	0.092	-0.773	0.072	0.513		-1.732	-0.667	-2.186	0.005	-1.742	-3.311		-3.425	0.005	-0.096		-1.41	-4.2					0.801	-0.796	-5.123	PMID: 29769716
Putrescine (N)	-0.514	-0.658	-0.242	-0.227	-0.214		0.034	-0.775	-0.444			-0.094	-0.891	-0.026	-0.57	-0.26	-0.146	0.098		-0.365	-1.688	-0.558	0.13	-1.691	-3.395		-5.708	0.163	0.126		-0.512	-1.108					-0.133	-2.376	-3.11	PMID: 29769716
pyruvate (C)	-1.11	-0.75	-1.052	-0.112	-0.583		0.188	-0.296	-0.463			-1.089	-1.617	-0.061	-1.369	-0.866	-0.578	-0.579		-0.383	-0.864	-0.808	0.106	-0.661	-2.158		-3.182	-0.089	-0.017		-0.102	-0.829					0.031	0.125	-2.822	PMID: 29769716
pyruvate (C)	-0.901	-0.374	-0.482	0.125	-0.373		1.045	-0.408	-0.231			-1.146	-1.921	-0.048	-0.98	-0.344	-0.272	-0.144		-0.616	-0.71	-0.734	-0.003	-0.289	-1.447		-2.905	-0.251	0.083		0.101	0.587					0.099	-0.72	-2.955	PMID: 29769716
Rifampicin 0.0016 mg/ml	-1.969	-0.948	-1.741	0.116	-0.807		-0.504	0.221	-0.048			-1.144	-1.947	-0.27	-0.908	-0.323	-0.238	0.304		-0.044	-0.794	0.203	0.315	-1.068	-3.22		-1.984	-1.156	-0.373		-2.171	-2.352					0.094	0.422	-4.193	PMID: 29769716
Rifampicin 0.0024 mg/ml	-2.679	-1.608	-1.813	0.996	-0.623		-0.845	-0.013	-0.175			-0.477	-2.371	-0.19	-0.116	1.06	-0.88	-0.468		1.338	-0.322	1.285	1.419	1.569	-1.407		-3.569	0.005	-0.099		-3.071	-4.409					-0.005	2.206	-0.774	PMID: 29769716
Sisomicin 0.001 mg/ml	0.252	-0.627	-0.75	-2.121	-0.236		-2.398	-0.497	0.307			-1.835	-3.048	-0.37	-2.102	-0.829	-0.088	-0.229		0.235	0.084	0.878	0.596	-0.866	-1.847		-1.532	-3.339	0.268		-1.819	-1.703					-0.01	-1.534	-2.743	PMID: 29769716
sodium fluoride 6.25 mM	-1.089	-0.035	-0.197	-0.595	-0.818		0.13	-0.061	-0.266			0.121	-0.231	-0.169	0.045	-0.821	-0.287	-0.338		-0.122	-0.915	-0.942	-0.144	-0.77	-1.788		-3.309	0.093	0.062		-0.03	-1.236					0.17	-0.851	-2.113	PMID: 29769716
Spectinomycin 0.0125 mg/ml	-0.387	-1.97	-0.831	0.137	0.101		-0.934	0.083	-0.284			-0.608	-1.204	-0.225	-0.633	-0.262	-0.461	0.091		0.022	-0.504	0.278	0.425	-0.178	-3.225		-2.702	-1.921	-0.192		-1.51	-2.61					-0.015	0.116	-3.027	PMID: 29769716
Spectinomycin 0.025 mg/ml	-1.248	-2.205	-1.173	-3.084	-1.148		-1.094	-1.113	-0.547			-1.423	-1.302	-0.221	-0.993	-0.922	-0.746	0.007		-0.792	-0.575	-0.877	0.726	-0.913	-2.463		-2.306	-2.161	-0.24		-1.31	-3.058					-0.037	-0.112	-1.963	PMID: 29769716
succinate (C)	-0.127	0.38	0.135	0.701	0.192		-0.076	0.132	-0.307			-0.985	-1.394	-0.005	-0.796	-0.037	0.261	-0.081		0.504	-0.406	0.119	0.207	0.521	0.588		0.289	0.395	-0.021		-0.066	0.295					-0.063	0.533	1.346	PMID: 29769716
succinate (C)	0.171	0.257	-0.03	0.255	-0.264		0.905	-0.176	-0.649			-0.834	-1.278	-0.006	-0.735	-0.229	0.348	0.074		0.185	-1.099	0.038	0.302	0.329	-1.388		-1.337	-0.18	0.178		-0.119	-0.073					0.146	0.62	-2.653	PMID: 29769716
Sucrose (C)	0.633	1.875	1.048	1.642	0.592		1.048	1.747	1.051			1.704	1.666	0.11	1.862	1.084	-0.318	0.555		1.646	-1.066	1.027	0.517	0.209	4.116		1.812	1.096	0.183		-0.392	0.27					-0.194	-2.15	3.492	PMID: 29769716
Sucrose (C)	0.056	1.045	-0.141	0.881	-0.274		1.949	1.131	0.323			1.352	0.803	-0.024	1.314	0.669	0.078	0.23		0.425	-1.273	0.093	0.137	0.26	-0.517		-3.103	0.891	0.056		0.231	0.373					-0.018	-2.39	-0.147	PMID: 29769716
syringaldehyde 10 mM	-0.186	0.101	-0.016	-0.614	0.186		-0.169	0.094	0.266			0.098	-1.637	-0.112	-0.582	0.007	0.116	0.448		-1.999	-1.177	-1.487	0.952	0.557	-0.691		-0.909	-2.438	0.155		-3.046	-4.251					0.335	-0.495	-1.006	PMID: 29769716
syringaldehyde 5 mM	-0.06	-0.375	-0.605	-0.361	0.669		0.426	-0.517	-0.683			-0.687	-0.209	0.02	-0.235	-0.235	-0.094	-0.055		-1.113	-0.668	-0.205	0.342	-0.533	-0.756		-0.968	-1.463	0.165		-2.437	-2.111					1.067	-0.161	-0.819	PMID: 29769716
Tetracycline 0.0001 mg/ml	-0.442	-0.572	0.034	-0.125	-0.057		0.654	1.106	0.572			-0.133	-0.5	0.2	0.044	0.618	-0.137	0.222		0.837	-1.369	1.339	1.35	-0.455	-1.78		-3.473	-1.256	-0.198		-3.306	-3.573					0.093	0.59	-3.595	PMID: 29769716
Thallium(I) acetate 0.008 mg/ml	-0.373	-0.16	-0.404	-1.989	-1.592		-1.178	-1.095	-1.14			-3.027	-2.724	-0.025	-2.929	-3.138	-0.421	0.034		-3.087	-1.06	-3.762	0.147	-2.761	-2.237		-2.791	-0.18	0.367		-0.393	0.316					-0.066	-0.228	-2.83	PMID: 29769716
Thallium(I) acetate 0.008 mg/ml	-0.15	-0.039	-0.065	-1.694	-1.491		-0.268	-1.064	-0.633			-1.623	-2.751	-0.167	-2.525	-2.205	-0.414	0.216		-2.48	-1.091	-2.478	0.313	-2.379	-0.397		-1.228	-0.089	0.117		-0.109	-0.633					-0.022	-0.151	-0.601	PMID: 29769716
Thymine (N)	-1.112	-2.086	-1.63	-2.125	-1.258		-0.814	-3.791	-3.781			-1.479	-1.46	-0.026	-1.208	-1.472	-0.058	-0.105		-1.19	-1.39	-0.946	-0.001	-0.389	-1.998		-5.5	0.945	-0.108		0.036	-1.425					0.229	-4.028	-5.271	PMID: 29769716
Tween 20 (C)	-0.249	0.347	-0.022	-0.124	-0.354		0.104	0.075	0.187			-0.584	-1.295	-0.067	-0.307	-0.098	0.053	0.043		0.137	-1.722	-0.118	0.082	0.229	-1.545		-0.454	-0.062	0.063		-0.135	-0.003					-0.031	-1.234	-1.757	PMID: 29769716
Tween 20 (C)	-0.185	0.058	0.076	-0.779	0.29		-0.047	-0.01	0.027			-0.252	-0.568	-0.053	-0.445	0.02	-0.002	0.088		0.039	-0.586	0.102	0.078	0.158	-0.115		-0.835	-0.106	0.131		-0.131	-0.098					-0.022	-1.665	-0.96	PMID: 29769716
Urea (N)	-2.114	-2.14	-3.203	-2.081	-1.973		-2.326	-2.061	-1.537			-1.666	-1.734	-0.072	-1.618	-2.542	-0.421	-0.472		-2.699	-1.289	-2.153	-0.052	-1.834	-1.924		-4.657	0.477	0.06		0.022	-2.33					0.063	-2.412	-3.946	PMID: 29769716
Uridine (C)	-0.926	-1.75	-0.971	-1.034	-0.899		-0.802	-0.134	-0.116			-2.56	-1.718	-0.103	-2.382	-1.204	-0.098	-0.209		-0.541	-0.808	-0.728	-0.148	-0.506	-2.739		-3.495	0.201	0.176		-0.132	-0.714					-0.101	-3.491	-3.8	PMID: 29769716
Uridine (N)	-1.482	-0.957	-1.546	-2.08	-0.915		-0.846	-1.458	-3.594			-1.518	-1.519	0.022	-1.259	-1.533	0.05	-0.238		-1.442	-1.062	-0.326	-0.063	-0.29	-1.616		-3.426	0.327	0.278		0.075	-1.027					-0.007	-3.917	-1.929	PMID: 29769716
Vanillin 1.25 mM	-0.015	-0.285	-0.246	-0.581	0.405		0.444	0.02	0.353			-0.772	-0.631	-0.001	-0.174	-0.12	-0.035	0.036		-0.035	-0.169	0.193	0.166	0.145	-0.633		0.348	-0.859	0.126		-0.56	-1.9					0.516	0.067	-0.248	PMID: 29769716
Vanillin 2.5 mM	-0.294	-0.212	-0.75	-0.048	0.393		0.561	-0.061	-0.09			-0.449	-0.868	0.073	-0.467	-0.412	-0.12	0.199		-1.264	-0.244	-0.038	0.376	0.146	-0.621		-0.831	-1.034	0.047		-1.103	-2.197					0.67	-0.421	-0.615	PMID: 29769716

## Sheet: Table S8
Table S8. t-like statistics data for Pse05 genes implicated in tailocin sensitivity.
Wild-type strain	Pseudomonas fluorescens FW300-N2C3
Library name	pseudo5_N2-C3_1_ML2
Fitness Browser gene name	AO356_03345	AO356_03350	AO356_03355	AO356_03360	AO356_03365	AO356_03370	AO356_03375	AO356_03380	AO356_03385	AO356_03390	AO356_03395	AO356_03400	AO356_03405	AO356_03410	AO356_03415	AO356_03420	AO356_03425	AO356_03430	AO356_08865	AO356_08870	AO356_08875	AO356_08880	AO356_08885	AO356_08890	AO356_08895	AO356_08900	AO356_08905	AO356_08910	AO356_08915	AO356_08920	AO356_08925	AO356_08930	AO356_08935	AO356_08940	AO356_08945	AO356_08950	AO356_12530	AO356_16050	AO356_22795
NCBI locus tag	AO356_RS03355	AO356_RS03360	AO356_RS03365	AO356_RS03370	AO356_RS03375	AO356_RS03380	AO356_RS03385	AO356_RS03390	AO356_RS03395	AO356_RS03400	AO356_RS03405	AO356_RS03410	AO356_RS03415	AO356_RS03420	AO356_RS03425	AO356_RS03430	AO356_RS03435	AO356_RS03440	AO356_RS08880	AO356_RS08885	AO356_RS08890	AO356_RS08895	AO356_RS08900	AO356_RS08905	AO356_RS08910	AO356_RS08915	AO356_RS08920	AO356_RS08925	AO356_RS08930	AO356_RS08935	AO356_RS08940	AO356_RS08945	AO356_RS08950	AO356_RS08955	AO356_RS08960	AO356_RS08965	AO356_RS12545	AO356_RS08965	AO356_RS16070
Annotation	hypothetical protein	glycosyl transferase	hypothetical protein	hypothetical protein	UDP-N-acetylglucosamine 2-epimerase	glycosyl transferase	ExsB family protein	glycosyl amidation-associated protein WbuZ	imidazole glycerol phosphate synthase subunit HisH	translocase	polymerase	aminotransferase DegT	serine acetyltransferase	acetyltransferase	oxidoreductase	UDP-N-acetyl-D-glucosamine dehydrogenase	chain-length determining protein	hypothetical protein	lipid transporter ATP-binding/permease	polymerase	toluene tolerance protein	glycosyl transferase	hypothetical protein	glycosyltransferase	GlcNAc-PI de-N-acetylase	acetyltransferase	glycosyl transferase	carbamoyltransferase	hypothetical protein	serine/threonine protein kinase	lipopolysaccharide kinase	heptose kinase	heptose kinase	glucosyltransferase I RfaG	ADP-heptose--LPS heptosyltransferase	ADP-heptose--LPS heptosyltransferase	phosphoglucomutase	glucose-6-phosphate isomerase	UTP--glucose-1-phosphate uridylyltransferase
Condition	t-like statistic	t-like statistic	t-like statistic	t-like statistic	t-like statistic	t-like statistic	t-like statistic	t-like statistic	t-like statistic	t-like statistic	t-like statistic	t-like statistic	t-like statistic	t-like statistic	t-like statistic	t-like statistic	t-like statistic	t-like statistic	t-like statistic	t-like statistic	t-like statistic	t-like statistic	t-like statistic	t-like statistic	t-like statistic	t-like statistic	t-like statistic	t-like statistic	t-like statistic	t-like statistic	t-like statistic	t-like statistic	t-like statistic	t-like statistic	t-like statistic	t-like statistic	t-like statistic	t-like statistic	t-like statistic	Reference
1-ethyl-3-methylimidazolium acetate 10 mM	-4.42	-4.412	-1.386	-0.897	-0.431		-1.713	-2.374	-1.881			-4.894	-3.024	-1.015	-5.568	-3.22	-3.277	-1.469		-3.626	-1.56	-1.718	-1.024	-4.145	-0.381		-0.837	-3.513	-0.594		-1.509	-2.933					2.659	-0.022	-0.453	PMID: 29769716
1-ethyl-3-methylimidazolium acetate 20 mM	-3.312	-4.609	-2.417	-2.963	-2.221		-0.85	-2.848	0.226			-5.394	-3.115	-0.727	-6.927	-4.438	-1.327	-0.872		-2.476	-2.14	-2.974	-1.218	-2.215	-0.061		-0.903	-2.861	1.249		0.182	-0.909					1.885	-0.409	-1.166	PMID: 29769716
1-ethyl-3-methylimidazolium acetate 5 mM	-3.891	-4.424	-0.723	-2.114	-1.516		1.351	-1.239	-1.053			-3.718	-3.34	-0.713	-5.203	-1.648	0.394	3.095		-2.755	-1.479	-0.975	0.139	-1.113	-0.654		-1.134	-3.887	2.243		-2.255	-1.914					1.52	-1.158	-1.065	PMID: 29769716
1-ethyl-3-methylimidazolium chloride 200 mM	-3.306	-4.439	-2.362	-2.015	-1.086		-1.013	-3.376	-1.945			-0.75	-1.559	0.412	-1.403	-6.538	-4.751	0.485		3.783	0.556	2.77	-0.282	3.232	-0.329		-0.655	-3.36	-0.07		2.995	2.067					4.221	-2.229	-0.722	PMID: 29769716
1-ethyl-3-methylimidazolium lysine 10 mM	-7.308	-3.388	-2.576	-3.286	-3.178		-2.67	-1.147	-0.695			-4.621	-2.793	-1.68	-6.906	-6.53	-8.356	-1.444		-8.233	-1.203	-5.677	-5.369	-4.4	-0.598		-1.077	-2.638	0.82		-2.017	-0.893					1.855	-1.903	-0.688	PMID: 29769716
4C survival; 1152 hrs	-5.708	-6.039	-3.652	-2.52	-4.091		-2.496	-2.934	-1.042			-3.888	-3.066	-0.888	-6.144	-4.838	2.538	2.908		-6.474	-3.062	-3.451	0.613	0.472	-1.627		-2.448	-3.905	0.645		-2.076	-2.739					8.155	-2.003	-2.556	PMID: 29769716
4C survival; 192 hrs	-9.384	-7.312	-3.865	-3.49	-4.6		-3.229	-3.528	-1.331			-4.825	-4.016	-1.679	-7.605	-8.75	-2.162	-0.359		-7.513	-3.888	-6.905	-2.003	-9.531	-2.276		-3.082	-3.15	-0.338		-2.381	-2.507					2.427	-3.071	-3.479	PMID: 29769716
4C survival; 24 hrs	-5.627	-6.733	-1.303	-2.269	-2.589		-2.479	-0.937	-0.269			-2.868	-4.266	-0.073	-4.17	-4.729	-2.028	0.514		-4.896	-4.344	-3.95	-1.007	-4.737	-2.699		-4.115	-2.637	0.178		-2.237	-1.275					0.152	-2.631	-4.441	PMID: 29769716
4C survival; 360 hrs	-7.207	-6.31	-2.833	-3.356	-3.777		-3.08	-1.028	0.453			-4.75	-3.381	-0.83	-6.858	-7.506	-1.693	-0.442		-6.926	-3.207	-4.919	-0.591	-5.431	-2.131		-2.924	-2.238	-0.901		-0.773	-3.192					1.733	-2.111	-3.488	PMID: 29769716
4C survival; 672 hrs	-6.851	-6.709	-3.786	-3.306	-3.789		-1.649	-2.355	-2.035			-5.417	-4.213	-2.369	-8.683	-6.277	0.608	1.972		-4.82	-2.694	-5.185	-0.281	-3.171	-2.406		-3.302	-4.303	0.576		-0.687	-1.664					10.596	-2.775	-3.861	PMID: 29769716
a-Ketoglutaric (C)	-3.626	-2.175	-1.297	-0.61	-0.919		-0.877	-0.737	-0.184			-2.4	-4.268	-0.392	-4.626	-2.786	-1.896	0.524		-1.701	-1.634	-0.973	1.138	-4.622	-1.563		-2.806	-0.838	2.591		-0.228	-1.122					-0.096	0.505	-3.892	PMID: 29769716
a-Ketoglutaric (C)	-2.455	-1.963	0.204	-1.186	-1.589		-1.172	-1.733	-1.45			-2.149	-3.973	0.181	-2.855	-2.463	-2.084	-1.212		-1.554	-3.041	-2.367	1.419	-2.482	-1.407		-2.109	-2.493	0.531		-1.233	0.049					0.52	0.226	-2.118	PMID: 29769716
acetate (C)	-9.121	-3.554	-3.627	-2.05	-3.945		-1.311	-0.391	-2.02			-6.49	-2.949	-0.746	-9.991	-6.255	-6.01	-1.067		-3.871	-2.908	-5.314	1.667	-6.071	-1.565		-2.298	0.498	0.666		1.368	1.535					0.115	-2.141	-2.037	PMID: 29769716
acetate (C)	-2.912	1.604	-2.73	-0.335	-0.835		-0.946	-1.534	-2.187			-5.625	-4.53	-0.744	-8.442	-1.103	-3.454	-1.906		2.095	-0.86	-3.717	1.351	-2.607	-1.557		-2.164	-1.931	-0.163		0.752	0.115					0.176	-2.066	-1.905	PMID: 29769716
acetate 40 mM	-4.047	-4.103	-1.604	-2.927	-4.107		-1.238	-2.707	-2.434			-5.128	-3.329	-1.129	-6.635	-4.577	-1.437	0.072		-3.777	-1.376	-1.645	-0.108	-2.442	-0.395		-1.039	-3.634	1.15		-0.821	-2.515					1.442	-1.96	-0.839	PMID: 29769716
Adenine (N)	-12.934	-9.006	-6.636	-4.705	-5.836		-2.979	-6.824	-3.99			-8.493	-5.042	-0.751	-11.383	-10.813	-3.209	-0.881		-10.994	-2.889	-1.749	-0.069	-2.767	-1.038		-2.098	1.975	0.668		-0.412	0.072					0.089	-3.615	-2.826	PMID: 29769716
Adenosine (N)	-1.924	2.587	-2.417	-1.174	-1.687		-1.003	2.431	0.667			1.806	-0.552	-0.117	1.323	-2.153	0.13	0.309		1.849	-1.232	-0.812	3.474	13.358	-2.561		-3.403	5.068	0.983		2.927	0.633					1.419	-2.735	1.576	PMID: 29769716
Aluminum chloride 5 mM	4.046	0.903	3.601	0.803	1.495		0.574	3.377	4.382			2.467	-3.326	2.276	4.887	1.143	4.82	0.581		2.333	0.154	3.907	-0.355	-3.832	-2.671		-3.347	-6.515	-1.224		-8.673	4.736					2.825	0.565	-2.585	PMID: 29769716
Ammonium chloride (N)	-2.076	-8.251	-2.013	-0.096	-2.081		-0.111	-0.172	0.906			3.249	1.285	1.275	2.784	-0.752	1.365	-1.329		1.965	-0.619	-0.642	0.244	-4.466	0.231		-4.082	4.965	0.617		1.968	2.184					0.147	-4.389	-5.667	PMID: 29769716
Bacitracin 2 mg/ml	-10.061	-3.295	-2.054	-0.839	1.363		-0.015	3.916	2.085			-6.876	-4.996	0.09	-5.772	-2.167	0.192	1.23		-0.366	-0.776	1.277	7.507	3.823	-2.188		-0.873	-5.018	0.145		-7.357	-3.458					1.364	5.006	-5.071	PMID: 29769716
Benzalkonium Chloride 0.008 mg/ml	-9.004	-6.21	0.446	-3.431	-1.583		-0.778	-2.899	0.633			-7.368	-5.097	-2.236	-9.497	-7.692	-2.387	-1.074		0.621	-2.729	1.139	2.944	1.66	-2.569		-4.003	-4.997	-1.595		-8.552	-2.946					0.46	2.84	-2.307	PMID: 29769716
Benzalkonium Chloride 0.016 mg/ml	-10.045	-5.046	-3.351	-2.154	-0.288		-3.08	-3.158	-1.518			-6.321	-3.111	-1.555	-10.521	-8.301	-4.09	-2.717		0.346	-2.561	1.902	9.872	-0.118	-2.979		-0.9	-3.981	-2.074		-7.013	-3.011					-0.108	6.359	1.795	PMID: 29769716
Benzethonium chloride 0.025 mM	-10.19	-5.983	-4.812	-2.659	-3.765		-1.493	-5.302	-5.182			-6.986	-4.693	-3.33	-10.088	-10.582	-6.817	-1.576		-7.074	-2.429	-5.68	-0.904	-7.094	-2.619		-2.312	-6.287	-0.368		-8.108	-2.935					0.644	-3.762	-2.977	PMID: 29769716
Carnitine Hydrochloride (C)	-6.337	-6.529	-2.653	-2.297	-1.426		0.513	-1.865	-0.622			-5.381	-5.082	-0.327	-7.899	-5.134	-2.214	-1.253		-5.33	-2.763	-3.9	-0.391	-5.829	-2.225		-3.814	-1.996	0.362		-6.94	-3.26					0.04	-3.333	-4.558	PMID: 29769716
Carnitine Hydrochloride (N)	-3.708	-2.323	-1.887	-2.293	-1.961		-0.188	-3.455	-5.378			-2.723	-1.832	-0.836	-4.432	-1.653	-0.784	1.896		-4.989	-2.773	-2.672	1.714	-0.839	-0.5		0.042	0.947	1.034		-3.651	-2.886					0.543	-2.963	-0.228	PMID: 29769716
casaminos (C)	-1.822	-1.067	-1.013	-2.104	-1.375		-0.52	-1.016	0.241			-1.153	-1.331	-1.928	-2.829	-0.632	-0.415	0.344		1.096	-1.331	-1.464	1.054	1.036	-2.432		-1.457	0.919	0.127		1.73	-0.185					0.107	-2.902	-5.453	PMID: 29769716
Ceftazidime 0.2 mg/ml	-3.642	1.339	0.619	-0.187	-1.738		-0.676	-0.725	0.402			-2.567	-3.124	-1.98	-2.822	-0.366	-4.051	-0.359		2.622	-0.574	2.587	1.893	3.177	-0.198		-0.94	-2.484	1.651		1.444	-1.06					-0.696	-0.664	-1.059	PMID: 29769716
Cephalothin 2 mg/ml	-5.781	-4.612	-0.333	-2.818	-2.303		-0.695	-2.914	-1.809			-5.443	-3.349	-0.458	-7.553	-6.586	-0.369	-0.761		-5.527	-2.369	-3.348	1.544	-4.102	-0.333		-1.069	-3.293	1.026		-3.795	-2.466					2.063	-1.095	-0.581	PMID: 29769716
Chloramphenicol 0.005 mg/ml	-5.425	-2.936	-2.049	-0.3	-0.531		-0.798	-0.056	-0.418			-4.262	-2.5	-0.703	-4.283	-3.281	-3.248	-0.647		-1.521	-1.326	-0.418	3.459	-5.592	-2.039		-4.066	-4.423	-2.331		-5.794	-3.608					1.238	2.566	-4.438	PMID: 29769716
Chlorite 0.04 mM	-2.606	-4.339	-2.255	-2.834	-0.839		-2.197	-0.047	0.117			-2.403	-3.878	-0.997	-2.061	-3.377	-1.246	-1.005		-1.446	-1.828	-0.174	-0.711	-7.751	-1.823		-2.764	-2.411	-0.114		-0.386	-1.767					2.47	-1.457	-2.631	PMID: 29769716
Chlorite 0.08 mM	-3.506	-2.143	-2.237	0.353	-0.706		-0.708	-1.14	0.199			-1.521	-2.47	-0.602	-1.975	-4.144	1.214	0.552		2.645	-1.783	1.57	-1.608	-5.979	-1.968		-2.473	-2.269	-0.571		2.034	0.236					2.069	-0.654	-1.703	PMID: 29769716
Cholin acetate 20 mM	-3.251	-3.741	-1.081	-3.387	-1.757		-1.813	-2.173	-0.241			-3.465	-3.504	-0.2	-4.639	-4.028	-1.632	-0.727		-3.768	-2.149	-2.514	1.159	-3.161	-0.642		-1.033	-2.317	0.164		-0.499	-1.322					1.271	-1.731	-0.891	PMID: 29769716
Cholin acetate 40 mM	-7.145	-4.917	-2.612	-2.926	-2.606		-1.299	-3.291	-1.832			-5.471	-3.659	-0.065	-7.345	-5.224	-5.331	-3.628		-7.829	-0.668	-5.736	-1.205	-4.417	0.302		-0.515	-2.513	-0.068		-1.89	-1.202					0.066	-2.79	-0.438	PMID: 29769716
Choline chloride 300 mM	-6.483	-4.427	-3.42	-2.301	-3.621		-2.456	-5.018	-2.078			-5.837	-3.291	-2.392	-7.71	-7.25	-6.147	-0.813		-6.662	-1.84	-2.774	-1.641	-4.708	-0.582		-1.086	-2.971	-0.085		1.146	-0.189					8.269	-2.519	-1.009	PMID: 29769716
Choline chloride 500 mM	-5.459	-4.107	-1.887	-3.129	-3.543		-2.249	-3.592	-5.152			-5.757	-2.67	-2.028	-6.556	-6.824	-6.797	-2.706		-8.394	3.089	-5.224	0.305	-4.072	-0.53		-0.129	-0.919	-0.621		12.797	7.662					15.637	-2.432	-0.838	PMID: 29769716
Cisplatin 0.0032 mg/ml	0.381	0.641	0.464	1.606	-0.734		1.267	0.216	-0.293			-1.029	-1.133	0.387	-1.051	-0.777	1.196	-0.523		5.011	-2.132	1.702	3.906	6.655	-1.478		-2.198	2.144	1.759		-3.363	-0.058					1.638	4.162	-2.422	PMID: 29769716
Cisplatin 0.0032 mg/ml	-0.118	0.616	0.379	-1.296	0.476		0.799	-0.552	-0.816			-0.678	-1.141	-0.568	-1.457	-0.441	1.54	1.56		4.474	-0.041	1.559	2.62	3.826	-0.504		-1.319	1.974	0.381		-3.756	-1.363					2.188	1.574	-0.656	PMID: 29769716
Cobalt chloride 0.08 mM	-8.726	-7.262	-4.172	-2.206	-3.92		-1.175	-5.8	-5.244			-6.354	-4.294	-3.133	-8.614	-8.265	-7.606	-0.761		-8.68	-0.401	-4.212	4.1	-8.599	-1.421		-2.141	3.094	1.345		-3.558	-3.311					-0.244	-1.351	-1.838	PMID: 29769716
Cobalt chloride 0.08 mM	-7.872	-6.887	-5.068	-2.492	-3.891		-0.98	-5.797	-4.482			-5.612	-3.556	-1.222	-8.734	-8.06	-5.467	-1.733		-8.114	-2.674	-5.344	4.129	-5.44	-1.406		-2.124	2.479	-0.714		-2.433	-1.432					0.597	-0.464	-2.271	PMID: 29769716
copper (II) chloride 2.5 mM	-2.448	-4.904	-2.326	-1.324	-0.37		-0.387	-2.053	-3.415			-4.072	-3.475	-2.551	-7.683	-0.996	0.078	0.028		-6.803	-1.959	-4.705	-4.327	-8.195	0.292		-1.028	-4.091	0.241		-2.836	-2.76					1.112	-1.508	-0.309	PMID: 29769716
Cytidine (C)	-6.064	-5.216	-1.652	-1.622	-2.743		-1.18	-3.203	-0.451			-4.231	-3.347	-1.702	-7.832	-4.876	-1.979	1.736		-5.637	-2.1	-6.381	-1.611	-5.272	-3.009		-4.881	1.63	0.74		1.138	-2.272					-0.073	-2.835	-1.068	PMID: 29769716
Cytosine (N)	-2.75	-0.087	-1.812	-0.85	-0.346		-2.619	-1.627	-1.303			-3.204	-3.911	0.015	-2.081	-2.296	-3.424	-1.462		-3.105	-0.912	-5.035	-0.042	-6.32	-2.553		-5.216	2.213	1.651		0.524	-1.974					2.589	-3.507	-5.4	PMID: 29769716
D-Alanine (C)	-5.857	-6.902	-3.884	-1.252	-2.292		-0.491	-0.077	-0.218			-2.578	-4.406	-0.951	-4.819	-2.442	-0.989	1.636		-5.987	-2.53	-4.517	-1.416	-6.544	-2.932		-3.89	-0.857	1.021		-2.348	-1.262					0.048	-2.154	-5.753	PMID: 29769716
D-Alanine (N)	-5.782	-5.269	-2.684	-1.296	-0.969		-0.724	-4.247	-2.102			-1.042	-2.535	-0.721	-4.743	-2.787	-2.87	1.054		-5.828	-0.506	-3.124	0.019	-4.08	-2.179		-2.649	0.872	0.506		-1.135	-0.264					-0.939	-3.008	-5.526	PMID: 29769716
D-Cycloserine 0.1 mg/ml	-5.894	-6.412	-0.692	-1.395	-1.193		-1.828	-1.579	-1.268			-3.336	-2.699	0.607	-5.203	-2.527	-0.546	-0.749		-2.924	-2.62	-3.328	0.236	-8.604	-2.649		-4.035	-3.395	0.433		-4.573	-1.93					1.25	-2.364	-3.212	PMID: 29769716
D-Fructose (C)	-4.653	-0.605	-2.429	-1.359	-2.813		-0.848	-0.469	-0.524			-3.238	-4.343	0.926	-4.955	-0.839	-1.695	-0.586		-4.947	-2.411	-3.928	1.65	-0.301	-0.239		-0.767	3.16	0.717		-1.083	1.165					-5.103	-1.893	0.685	PMID: 29769716
D-Fructose (C)	-1.735	0.691	-0.937	1.302	0.317		-0.685	-0.693	-0.912			-2.247	-3.677	-0.464	-2.04	-2.145	-0.041	-0.755		-0.862	-1.984	-2.88	0.812	0.304	-1.218		-2.191	-0.796	0.32		1.361	-0.864					-1.634	-2.748	-1.914	PMID: 29769716
D-Galactose (C)	-4.188	-7.052	-0.205	-1.569	-0.91		1.524	-1.912	-0.943			-4.377	-3.638	-1.758	-4.886	-5.146	-2.171	-0.768		-2.466	-1.371	-3.528	-1.061	-2.834	-1.529		-3.61	-0.545	0.162		0.907	1.279					0.35	-2.827	-2.659	PMID: 29769716
D-Galactose (C)	-5.262	-6.523	-0.825	-1.409	-2.668		0.649	-0.32	-1.254			-4.244	-3.849	-0.423	-4.724	-2.631	-2.766	-0.227		-3.597	-1.751	-3.783	0.852	-3.844	-0.85		-2.171	-1.542	-0.427		-1.209	-0.086					-0.836	-2.73	-1.946	PMID: 29769716
D-Gluconic Acid (C)	-2.75	3.955	-0.91	2.577	-0.379		2.044	3.806	0.694			0.821	1.895	-1.172	2.648	2.092	-1.492	-0.766		0.132	-2.632	-1.266	1.088	-3.646	-1.357		-2.282	4.977	-0.678		0.014	2.135					0.169	-2.858	-1.934	PMID: 29769716
D-Gluconic Acid (C)	-3.681	3.163	-1.786	-2.753	-1.009		3.016	2.585	0.061			0.037	-1.332	0.023	-0.108	0.254	-3.076	-0.624		-1.052	-2.141	-3.195	1.438	-4.36	-1.509		-2.234	4.217	0.759		0.904	0.852					-1.186	-2.799	-2.656	PMID: 29769716
D-Glucosamine Hydrochloride (C)	-9.734	-8.227	-5.145	-3.615	-5.271		-1.152	-4.059	-1.889			-5.746	-3.48	-0.829	-9.881	-7.405	-0.839	2.161		-8.563	-1.755	-3.877	-0.311	-8.915	-2.347		-4.484	-1.752	0.075		-2.801	-2.741					-4.83	-3.081	-5.691	PMID: 29769716
D-Glucosamine Hydrochloride (N)	-10.938	-5.042	-6.015	-3.7	-4.759		-3.984	-6.194	-7.224			-7.795	-3.555	-1.316	-8.268	-9.174	-5.831	-1.144		-12.122	-3.446	-4.468	-4.155	-9.812	-2.566		-4.65	-0.328	2.344		1.953	-2.634					-1.754	-2.753	-3.621	PMID: 29769716
D-Glucose (C)	-0.922	-1.452	1.719	1.078	0.63		1.745	-0.991	-0.2			-2.33	-0.4	-0.069	-1.735	-0.972	0.592	-0.581		0.619	-0.779	-2.948	1.946	-1.392	-1.227		-0.783	1.72	1.353		-0.35	1.216					-0.819	-2.353	-2.375	PMID: 29769716
D-Glucose (C)	-0.118	-0.929	0.743	0.01	-1.105		1.074	-0.489	-0.087			-1.207	-1.433	0.93	-0.605	0.101	1.166	-0.074		-2.243	-2.102	-2.445	1.235	0.028	-1.241		-2.731	-0.497	0.499		1.33	2.528					0.272	-1.819	-1.9	PMID: 29769716
D-Lactate (C)	-6.335	-4.489	-3.309	-2.139	-2.255		-0.891	-1.855	-1.34			-3.476	-4.718	-0.134	-5.794	-2.454	-3.11	-2.683		-6.19	-1.473	-5.995	1.653	-4.226	-1.529		-2.743	-2.904	0.563		-0.609	-1.698					0.709	-2.331	-1.993	PMID: 29769716
D-Lactate (C)	-2.676	0.225	-0.431	0.71	-0.218		-1.205	-1.79	-0.71			-0.064	-2.146	-1.306	-1.068	1.989	-0.643	-0.955		-3.435	-2.232	-3.15	0.892	-4.343	-1.538		-2.477	-2.66	-0.497		-1.496	-1.271					1.503	-1.659	-1.87	PMID: 29769716
D-Mannitol (C)	-1.864	0.33	1.582	0.536	0.737		-0.146	2.278	0.691			1.845	0.461	-0.122	0.614	1.641	-0.549	-0.372		2.149	-3.919	1.63	0.486	2.338	0.268		-2.43	-0.449	-1.66		-2.281	-1.831					1.256	-2.408	-0.449	PMID: 29769716
D-Mannitol (C)	-0.008	1.661	2.56	0.095	-0.123		1.915	1.741	0.016			4.826	3.148	-0.575	7.168	1.382	0.194	1.042		1.911	-1.271	2.051	-0.021	2.57	0.226		-1.51	-0.442	-0.577		-1.827	-0.709					1.204	-3.511	0.075	PMID: 29769716
D-Mannose (C)	-4.196	-0.974	-1.119	-1.56	-0.335		0.61	-1.933	-0.069			-5.523	-2.89	-0.983	-3.29	-1.227	-0.266	0.901		-3.06	-1.285	-3.019	-0.325	-6.448	-2.773		-1.428	1.042	0.287		0.866	1.336					-0.712	-2.268	-5.136	PMID: 29769716
D-Ribose (C)	-4.374	-5.834	0.457	-0.593	-2.307		-0.577	-1.268	-1.066			-3.78	-3.933	0.687	-6.984	-2.845	-4.304	-0.168		-0.834	-2.04	-3.062	1.53	2.122	1.86		-2.2	0.495	1.269		2.168	-0.794					-2.031	-2.477	-1.447	PMID: 29769716
D-Ribose (C)	-0.705	-7.178	-0.003	2.153	-0.349		1.208	1.405	-0.574			-0.099	-1.863	-0.05	-2.404	2.115	2.383	-0.437		2.606	-3.261	0.214	1.9	3.848	-1.2		-2.476	0.173	1.116		0.322	-1.467					-0.533	-1.868	-0.921	PMID: 29769716
D-Serine (N)	-2.883	-4.432	0.166	-0.124	-1.374		-2.153	-2.432	-3.26			-3.417	-2.155	-0.489	-6.803	-3.264	-0.588	0.038		-2.878	1.019	-3.133	-2.119	-9.169	-0.522		-3.903	4.98	0.592		0.189	3.028					2.546	-1.951	-3.841	PMID: 29769716
D-Sorbitol (C)	-2.299	1.848	0.697	0.94	-1.426		0.267	1.881	0.741			1.128	-1.779	0.472	1.981	0.189	0.211	-1.233		2.612	-2.834	0.553	0.869	1.997	1.283		-1.399	2.709	0.481		-0.082	3.034					-1.579	-3.158	0.378	PMID: 29769716
D-Sorbitol (C)	-0.963	1.881	0.101	-0.501	0.336		-1.501	2.992	1.638			-0.535	-1.825	0.006	-0.015	1.509	-0.999	-0.921		1.959	-3.118	0.864	0.892	1.819	-0.073		-2.953	3.76	-0.47		0.531	0.449					-0.388	-2.444	-1.862	PMID: 29769716
D-Trehalose (C)	-10.792	-5.083	-3.208	-4.12	-4.791		-2.313	-2.739	-1.544			-7.219	-4.546	0.755	-8.949	-9.428	-1.351	0.062		-9.821	-1.701	-1.526	0.196	-4.62	2.055		0.006	-1.286	-0.119		-1.231	-0.569					-0.996	-3.095	-1.475	PMID: 29769716
D-Trehalose (C)	-12.765	-7.788	-6.135	-5.11	-6.207		-2.189	-3.024	-1.139			-7.947	-4.927	0.47	-11.248	-11.426	-1.851	-0.125		-9.254	-0.988	-2.407	0.254	-4.471	3.867		2.26	-1.232	-0.421		-0.164	-0.518					-0.323	-3.275	-0.879	PMID: 29769716
D-Xylose (C)	-3.624	0.64	-0.547	-0.099	-1.292		1.632	-1.001	-1.134			-0.131	-1.821	-0.198	-2.047	-1.241	-2.708	-0.349		-1.644	-1.659	-2.772	3.033	0.565	-0.959		-2.113	1.539	1.053		0.745	-3.033					-1.347	-2.357	-1.981	PMID: 29769716
D-Xylose (C)	1.326	4.67	1.025	0.961	0.757		3.191	1.994	-0.213			6.402	0.734	0.256	5.849	3.09	1.961	0.141		2.918	-3.092	0.46	1.849	2.348	-1.7		-2.203	0.247	1.06		1.291	-2.204					-2.006	-2.468	-1.871	PMID: 29769716
D,L-Lactate (C)	-2.572	-0.943	-0.721	2.021	-2.056		-0.509	-2.117	0.449			-2.754	-2.961	-0.556	-3.341	-0.449	-1.799	1.449		-2.547	-1.841	-2.211	1.466	-1.801	-1.368		-2.283	2.116	1.383		-0.574	-1.525					0.582	-2.437	-1.853	PMID: 29769716
D,L-Lactate (C)	-2.364	-1.334	0.427	0.264	-0.789		-0.505	-0.904	-1.898			-3.852	-2.816	-0.815	-3.452	-0.549	0.362	-0.997		-2.537	-2.295	-2.869	1.061	-2.133	-1.538		-2.265	-0.592	-0.184		0.052	1.88					0.184	-2.099	-2.639	PMID: 29769716
Doxycycline hyclate 0.0001 mg/ml	1.779	9.066	8.44	3.823	6.685		5.477	13.349	13.191			1.602	-1.118	4.591	4.016	12.77	-2.293	1.404		11.993	-2.932	10.021	14.479	7.206	-0.026		0.884	-3.185	-1.271		-6.499	-2.812					1.793	18.38	-4.66	PMID: 29769716
Ethanol (C)	-4.836	-5.641	-0.467	-3.323	-0.814		-0.367	-2.039	0.718			-2.623	-2.768	-0.497	-4.244	-4.078	-1.276	-0.448		-4.417	-1.693	0.277	-0.524	-0.796	0.009		-1.664	0.078	-0.003		0.602	-0.559					0.677	-2.236	-4.831	PMID: 29769716
Ethanol (C)	-6.537	-7.39	-1.584	-4.308	-2.578		-1.499	-0.108	-0.314			-4.584	-4.979	-1.295	-5.776	-6.34	-3.708	-0.607		-5.911	-2.633	-1.12	-1.142	-1.82	1.046		1.52	0.312	0.219		-0.106	0.841					-0.437	-2.867	-1.684	PMID: 29769716
Fumarate (C)	3.634	4.458	1.496	2.196	0.288		1.494	1.526	-2.149			-3.268	-3.443	0.316	-2.466	0.244	5.266	2.632		10.763	-0.086	6.537	3.94	7.306	-0.869		-1.581	1.401	1.145		0.63	1.946					-0.829	4.474	0.384	PMID: 29769716
Fumarate (C)	2.529	3.736	1.382	1.915	-0.783		-0.219	-1.622	-2.974			-3.556	-3.859	0.019	-5.096	-0.922	6.105	2.373		9.614	-0.903	5.14	3.858	5.846	-0.82		-2.218	0.929	0.514		2.751	0.887					-0.31	2.991	-2.273	PMID: 29769716
Fusidic 0.1 mg/ml	-8.524	-6.007	-3.415	-1.257	-3.378		-1.9	-1.243	0.646			-3.207	-2.396	-1.591	-4.497	-4.595	-3.879	0.59		-6.504	-3.08	-3.343	1.341	-6.522	-2.765		-3.623	0.752	0.345		-6.598	-1.692					0.521	0.764	-4.358	PMID: 29769716
Gly-Glu (N)	-10.052	-7.302	-3.836	-3.949	-4.13		-2.572	-6.651	-4.683			-6.41	-4.628	-1.137	-10.157	-8.875	-2.087	1.247		-8.245	-2.643	-2.302	-1.419	-2.97	-1.448		-4.325	2.351	0.56		0.629	-1.471					2.539	-2.096	-4.725	PMID: 29769716
Glycerol (C)	-1.407	3.824	1.325	-0.186	-0.773		1.348	3.877	1.253			-0.556	-1.676	0.778	-1.51	2.474	-1.356	0.379		4.218	-3.08	1.895	0.406	3.849	1.006		0.887	4.013	1.14		-0.069	0.819					0.63	-2.984	3.196	PMID: 29769716
Glycerol (C)	-1.509	0.012	0.759	-1.722	-0.851		1.139	0.903	0.34			-0.919	-2.397	-1.091	-1.658	0.966	-0.648	1.155		1.218	-0.575	0.788	-0.042	1.945	0.474		-1.592	4.158	-0.09		0.689	1.283					0.201	-3.065	-1.292	PMID: 29769716
Inosine (C)	-10.215	-8.454	-4.384	-3.084	-2.659		-0.037	0.497	0.254			-6.253	-5.027	0.296	-10.046	-6.943	-0.573	0.202		-4.302	-1.583	-0.736	0.859	0.622	-0.001		-1.958	1.329	-0.713		0.929	-2.699					-0.982	-3.602	-2.655	PMID: 29769716
Inosine (N)	-11.513	-8.943	-4.983	-4.934	-4.465		-3.447	-1.455	1.093			-6.932	-4.073	-0.501	-6.985	-7.982	-3.851	-0.53		-10.345	-1.154	-7.091	-2.695	-8.305	-2.092		-3.746	4.67	0.03		0.134	-0.901					0.419	-2.692	-5.349	PMID: 29769716
L-Alanine (C)	-3.904	-5.613	-2.245	-1.325	-1.724		-0.452	-3.37	-1.044			-1.1	-3.222	-0.998	-2.936	-4.045	-1.77	0.755		-4.685	-3.156	-2.679	-0.658	-5.347	-2.977		-2.936	0.556	1.519		-2.799	-3.464					0.397	-1.329	-4.226	PMID: 29769716
L-Arabinose (C)	-5.567	-2.151	-3.076	0.246	-0.417		-1.226	-1.012	-1.987			-4.019	-4.176	-0.093	-6.267	-3.105	-1.623	-0.584		-4.758	-2.863	-5.27	2.15	-3.498	-1.163		-1.383	-1.701	0.8		-0.559	-0.258					-0.678	2.266	-2.439	PMID: 29769716
L-Arabinose (C)	-1.284	0.617	-0.041	0.259	0.388		1.143	0.601	-0.447			-0.026	-2.417	-0.645	-2.48	0.933	1.496	-1.201		0.593	-2.213	-2.547	1.138	0.756	-1.465		-2.168	-1.791	-0.753		0.174	-0.693					0.518	1.113	-2.828	PMID: 29769716
L-Arginine (C)	-2.15	-0.923	0.247	0.254	-1.006		0.432	-0.345	0.052			-2.109	-0.825	0.378	-4.144	-1.868	0.731	-2.017		-0.949	-1.978	-0.487	0.387	-0.815	-0.834		-2.211	-1.934	0.164		-0.704	-2.415					-0.629	0.694	-1.774	PMID: 29769716
L-Arginine (C)	-2.737	-1.453	0.179	-1.497	-3.035		-0.699	-0.2	-0.464			-3.919	-3.076	-0.126	-5.469	-1.526	0.205	-0.342		-2.371	-3.954	-0.354	-0.731	-1.483	-2.045		-4.626	-2.622	0.316		-0.826	-1.068					-0.051	-1.554	-4.777	PMID: 29769716
L-Asparagine (C)	-2.229	-3.739	-0.284	0.08	0.717		-1.168	-0.151	0.713			-6.114	-5.675	-1.985	-9.563	2.326	-0.249	-0.059		-1.64	-3.067	-3.454	0.841	-1.525	-2.737		-4.169	-1.999	-1.078		-1.966	-2.375					1.249	-1.731	-5.278	PMID: 29769716
L-Asparagine (C)	-4.504	-3.155	-2.372	-1.219	-2.039		-0.293	-0.114	0.031			-5.651	-5.778	-2.689	-9.052	0.847	-1.314	1.029		-2.955	-2.614	-2.299	-0.496	-3.392	-2.835		-5.049	-3.182	-0.101		-1.145	-2.487					0.873	-1.454	-5.043	PMID: 29769716
L-Aspartic Acid (C)	-2.371	-0.788	-0.77	-1.618	1.441		-1.159	-0.535	-0.971			-2.166	-2.845	0.27	-2.621	-0.43	-0.923	0.789		0.643	-3.428	0.097	1.327	-0.623	-2.144		-3.286	-0.295	-0.156		-1.851	-0.981					-0.543	-3.553	-2.256	PMID: 29769716
L-Aspartic Acid (C)	-2.306	-2.105	-0.783	-0.266	-0.086		-1.402	-0.761	0.403			-3.212	-3.279	0.498	-2.579	-0.556	-0.624	-0.469		-0.516	-2.28	-0.906	0.888	0.711	-2.226		-3.788	-0.875	0.851		-0.042	0.099					0.026	-4.238	-4.492	PMID: 29769716
L-Glutamic (C)	-1.035	-2.888	-1.106	-0.576	-1.445		-1.054	-1.604	0.899			-2.902	-3.294	-0.138	-2.653	-3.612	1.082	0.403		1.868	-3.44	-1.254	0.306	0.965	0.24		-0.129	-0.772	-0.094		-2.72	-1.737					0.529	-2.589	-0.986	PMID: 29769716
L-Glutamic (C)	-2.81	-3.23	-0.61	-1.17	-1.168		-0.905	0.41	0.265			-3.336	-3.316	-0.138	-2.642	-2.55	0.097	0.369		-1.316	-2.151	-1.084	1.484	1.282	-1.639		-1.602	-2.298	0.856		-3.462	-1.154					0.04	-2.974	-3.349	PMID: 29769716
L-Glutamine (C)	-3.448	-5.381	-0.368	-1.419	0.083		-2.496	-1.097	0.122			-7.722	-5.262	-0.818	-9.086	-5.534	2.397	0.835		-2.324	-2.207	-1.303	1.469	-0.735	-2.436		-4.334	-2.579	1.254		-2.435	-3.373					0.263	-3.245	-4.495	PMID: 29769716
L-Glutamine (C)	-3.616	-6.2	-0.787	-1.526	-1.53		-1.554	-1.339	0.136			-6.759	-6.066	-1.594	-10.398	-5.217	1.788	-0.172		-2.017	-2.011	-0.885	0.677	1.364	-2.658		-2.821	-1.803	0.499		-2.399	-1.574					1.292	-2.502	-4.251	PMID: 29769716
L-Histidine (C)	-4.177	-6.711	0.468	-1.14	-1.52		-1.364	-1.102	-1.282			-2.698	-4.383	1.306	-3.095	0.799	1.31	-0.437		3.356	-2.786	0.811	2.824	4.996	-2.325		-2.152	-0.493	0.057		-3.071	-3.28					1.09	-3.799	1.287	PMID: 29769716
L-Histidine (C)	-5.927	-5.635	-0.24	-1.541	-1.838		-2.571	-1.749	-0.279			-3.492	-2.776	0.898	-3.834	-2.059	1.204	0.986		0.396	-1.533	0.839	2.451	4.405	-2.837		-2.605	-0.493	-0.705		-3.412	-3.24					0.905	-3.447	-3.256	PMID: 29769716
L-Isoleucine (C)	-1.086	-1.327	-0.215	1.764	1.255		2.13	2.119	1.737			-0.426	0.028	-0.946	-0.69	2.464	0.812	1.725		3.854	-2.757	2.053	1.85	7.822	-2.293		-1.523	4.356	1.344		1.333	-0.514					-0.006	3.043	-0.088	PMID: 29769716
L-Isoleucine (N)	-2.879	-0.963	0.245	-3.062	-0.657		0.199	-3.535	-2.688			-2.563	-3.517	-0.724	-5.048	0.28	0.664	3.246		-0.224	-1.422	-1.195	-0.885	-7.27	-2.906		-4.889	4.858	0.827		-0.304	-0.055					-0.823	-2.302	-4.826	PMID: 29769716
L-Lactate (C)	-1.386	1.059	-0.854	-1.143	-2.763		0.418	-1.175	0.525			-2.418	-3.85	-0.311	-4.62	-0.26	0.942	-0.717		-1.043	-2.739	-2.737	0.945	-8.315	-1.386		-2.12	-1.223	-0.181		-0.523	-0.516					1.464	-2.443	-1.888	PMID: 29769716
L-Lactate (C)	-5.113	-0.018	-2.065	-0.765	-1.654		-1.188	-2.467	-1.57			-4.339	-4.773	-0.535	-6.451	-1.841	-1.069	0.065		-3.269	-2.255	-2.254	1.188	-9.118	-1.514		-2.236	-0.468	0.341		-1.756	-1.666					-0.376	-2.273	-2	PMID: 29769716
L-Leucine (C)	-2.565	-2.651	-0.799	-2.73	-1.903		-0.148	0.03	0.047			-0.446	-3.979	-1.114	-2.194	-0.496	-1.702	-0.429		-3.031	-0.312	-5.692	0.514	-4.432	-2.35		-4.819	3.249	1.526		-1.155	0.955					-0.189	-3.153	-4.851	PMID: 29769716
L-Leucine (N)	-11.056	-8.278	-5.904	-4.134	-4.281		-2.785	-6.043	-6.425			-7.05	-4.96	-2.522	-10.701	-8.572	-1.051	-0.256		-7.931	-2.325	0.753	0.049	0.826	-3.007		-3.296	2.191	-0.008		-0.126	-3.539					-2.318	-2.312	-2.132	PMID: 29769716
L-Lysine (C)	-10.415	-6.188	-5.168	-3.39	-3.061		-2.951	-3.333	0.66			3.912	-0.478	3.805	5.25	-7.113	-4.189	-1.957		-10.519	-3.419	-7.841	-0.57	-8.401	-1.192		-3.877	0.33	0.955		-2.452	-3.138					1.344	-3.388	-3.564	PMID: 29769716
L-Lysine (C)	-8.54	-6.241	-3.927	-2.526	-4.989		-0.775	-4.567	0.145			7.646	2.279	3.248	8.717	-6.129	-4.636	-0.791		-8.115	-2.488	-7.19	-1.721	-5.892	-2.123		-3.462	-2.537	0.115		-2.789	-2.959					1.645	-2.598	-3.36	PMID: 29769716
L-Malic (C)	-2.585	-1.461	0.212	-1.312	-0.218		-0.757	0.47	-0.229			-0.628	-1.889	0.051	-1.831	-1.746	0.139	0.861		-0.039	-2.905	-1.041	-0.023	0.816	-0.861		-2.917	-0.064	-1.005		-1.745	-0.364					-0.081	-1.491	-1.924	PMID: 29769716
L-Malic (C)	-2.263	-2.173	-0.291	-0.773	-1.101		0.898	0.736	-0.552			-3.454	-2.742	0.007	-2.234	-1.457	-0.28	-2.242		-0.671	-2.239	1.119	0.48	-0.655	-2.932		-2.497	0.649	0.986		-1.624	-1.227					-0.397	-2.451	-4.61	PMID: 29769716
L-Phenylalanine (N)	-11.136	-8.239	-5.878	-3.9	-5.317		-2.688	-6.254	-3.682			-7.416	-5.543	-0.986	-10.103	-9.851	-0.008	1.757		-9.687	-3.169	-2.494	-0.263	-0.667	-2.926		-3.901	1.871	-0.163		0.05	-2.938					0.011	-2.323	-1.919	PMID: 29769716
L-Proline (C)	-0.673	-1.865	0.991	-0.918	0.462		-0.195	-1.749	0.908			-4.505	-3.749	0.008	-8.257	1.107	1.744	1.025		1.356	-1.149	0.204	2.386	3.767	-2.342		-4.479	-1.295	0.029		-2.264	-3.757					0.035	-0.536	-4.956	PMID: 29769716
L-Proline (C)	-0.966	-2.016	0.632	-0.927	0.858		0.867	-1.5	-0.681			-2.931	-3.999	-0.265	-4.778	0.852	1.485	0.741		0.407	-3.081	1.72	1.924	1.422	-2.311		-2.241	-2.483	-1.273		-3.313	-4.137					0.295	-1.524	-0.887	PMID: 29769716
L-tyrosine (N)	-4.386	-4.304	-2.548	-3.633	-2.216		-1.547	-4.919	-3.348			-2.6	-3.085	0.083	-5.523	-5.261	1.456	-0.881		-6.628	-1.619	-5.8	1.244	-6.163	-1.979		-3.603	-0.603	-0.53		-2.481	-0.378					2.373	-0.421	-4.558	PMID: 29769716
LB	-5.259	-4.992	-1.214	0.109	-2.615		-2.285	-1.221	-1.229			-1.662	-3.446	-0.391	-3.417	-3.448	-1.185	-0.154		-0.38	-2.516	-2.282	-0.611	-6.455	-2.518		-3.31	-3.398	0.993		-2.527	-3.584					1.129	-0.604	-4.412	PMID: 29769716
LB	-6.016	-4.622	-1.742	-2.553	-1.556		-0.415	0.609	0.577			-4.201	-2.615	-0.086	-2.361	-4.328	-0.596	0.624		-3.463	-2.615	-4.207	-1.376	-9.702	-2.708		-3.774	-2.996	-0.262		-4.713	-3.221					0.77	-1.977	-4.488	PMID: 29769716
LB	-2.471	-2.397	1.253	-1.34	-1.461		0.453	-0.947	-0.121			-1.252	-3.436	-1.815	-2.861	-3.891	-1.407	0.829		-1.673	-2.526	-0.465	1.819	-3.356	-0.135		-0.578	-3.005	0.964		-4.515	-3.885					1.706	0.826	-0.666	PMID: 29769716
LB	-3.809	-2.424	-0.914	-2.527	-1.811		-0.954	-0.28	0.198			-1.633	-2.896	-0.562	-1.985	-2.456	-0.891	-0.213		-1.352	-1.572	-0.759	0.93	-3.473	-0.589		-0.964	-1.684	1.247		-2.624	-2.681					1.908	-1.456	-0.527	PMID: 29769716
LB	-0.918483	-0.950887	1.0149	-1.74752	2.541		3.44571	-0.154918	0.8429			-1.05359	0.874673	-0.391068	0.198632	-0.428014	-0.90015	1.39304		0.602349	-0.236457	0.874657	1.37597	-0.109654	-0.0775614		-0.432835	-2.91748	0.144673		-0.484653	-1.43285					-0.17635	0.00874701	1.63769	This study
LB	-1.38018	0.474785	0.411142	0.0348298	1.34954		1.27371	-0.799462	-0.297492			-0.683706	-0.87818	-0.522165	-0.119524	1.14479	1.05682	2.12705		-0.326625	-1.28659	-1.20545	0.489886	-1.07166	-0.0341055		-0.449569	-1.56382	0.0676014		0.310126	-1.85978					-0.987809	-0.127778	-0.345333	This study
LB 10C	-2.503	-2.812	-1.355	-1.462	-0.495		-1.205	1.285	-0.99			-0.835	-1.982	-0.72	-1.484	-0.54	-0.589	-0.285		-2.002	-5.168	-0.855	0.01	-5.874	-2.721		-4.372	-4.804	-0.183		-7.617	-3.588					0.537	-1.254	-4.432	PMID: 29769716
LB 10C	-2.044	-4.352	-1.39	-2.452	-1.344		0.071	1.423	-0.014			-1.343	-3.168	-0.212	-2.306	0.893	-0.439	1.208		-1.792	-2.6	-1.655	0.088	-5.658	-3.531		-4.311	-5.633	-0.439		-7.102	-4.399					0.391	-1.733	-4.562	PMID: 29769716
LB 20C	-3.343	-4.937	-1.559	-1.62	-1.169		-1.35	-0.315	-1.936			-1.071	-1.989	-0.318	-1.586	-2.896	-0.557	0.952		-2.65	-3.028	-4.39	-0.134	-6.176	-2.745		-4.405	-3.816	0.053		-5.559	-3.044					0.479	-1.488	-4.957	PMID: 29769716
LB 20C	-3.11	-4.639	-0.417	0.354	-2.472		-2.877	-1.044	1.261			-3.094	-2.815	-1.229	-2.642	-2.076	-0.94	2.357		-3.772	-4.217	-3.565	0.12	-8.001	-2.7		-4.325	-5.238	1.472		-7.271	-4.095					0.044	-1.039	-3.17	PMID: 29769716
LB 30C	-3.259	-6.771	-1.478	-1.669	-0.27		-3.251	-0.741	-0.711			-2.066	-1.742	-1.23	-4.459	-2.122	-0.031	-1.263		-3.74	-2.821	-2.821	-0.175	-6.287	-2.852		-4.258	-3.279	-0.273		-2.116	-1.437					-0.065	-0.56	-3.14	PMID: 29769716
LB 30C	-2.715	-5.373	-2.716	-1.534	-2.016		-1.714	-0.987	1.249			-5.108	-1.339	-0.07	-2.882	-2.206	-1.305	-0.072		-2.856	-2.732	-4.163	0.254	-6.481	-2.618		-3.937	-3.358	-0.695		-3.902	-1.065					0.385	-1.082	-4.04	PMID: 29769716
LB 37C	-2.93	-1.989	-1.579	-2.016	-3.545		-2.771	-3.379	0.878			-4.351	-2.851	-0.728	-4.54	-2.237	-2.578	-0.186		-3.483	-3.183	-3.256	-1.484	-7.718	-2.772		-4.449	-0.634	0.623		1.282	0.034					-0.371	-1.26	-3.969	PMID: 29769716
LB 37C	-3.331	-3.18	-2.611	-1.412	-1.848		-1.809	-0.327	-0.083			-2.453	-1.966	-1.117	-2.099	-1.892	-1.293	0.285		-1.386	-2.068	-3.524	-0.702	-6.505	-3.078		-4.402	-1.439	0.784		2.14	-1.028					-0.629	0.694	-4.975	PMID: 29769716
Lomefloxacin 0.0005 mM	7.567	9.025	7.882	7.952	9.469		6.846	11.162	8.201			4.718	1.568	7.418	9.301	16.902	4.22	2.804		13.631	-0.956	14.124	13.694	16.227	0.184		-0.762	-5.173	1.323		-6.317	-2.514					4.244	14.63	1.695	PMID: 29769716
m-Inositol (C)	-1.349	-0.884	1.191	-1.142	-0.727		-1.156	-1.174	-1.615			-0.993	-1.095	-0.929	-0.815	-1.37	-1.693	0.208		0.449	-1.404	-0.701	1.536	0.836	2.342		-2.124	1.453	1.274		0.483	0.388					-1.011	-2.429	-3.501	PMID: 29769716
m-Inositol (C)	-0.652	-0.85	0.834	-0.214	-3.569		-1.657	-1.892	-1.336			0.208	-2.031	-0.187	-0.182	-1.207	-0.006	-0.489		0.917	-2.759	0.035	-0.341	-0.315	1.4		-0.392	1.706	-0.45		0.418	0.239					-0.132	-2.312	-2.542	PMID: 29769716
methylglyoxal 0.016 vol%	4.795	6	3.764	3.003	2.808		3.341	5.908	5.455			9.396	1.495	3.88	8.077	3.128	2.507	4.992		6.574	-2.32	1.98	9.851	7.434	0.33		-0.474	5.235	1.332		-7.697	-2.8					1.733	10.127	-0.627	PMID: 29769716
Minimal media pH6	-7.727	-5.919	-5.34	-4.732	-4.39		-1.865	-2.786	-1.65			-4.82	-5.067	-1.884	-8.246	-4.066	-5.71	-2.434		-5.709	-1.766	-6.175	-1.391	-8.741	-2.755		-3.601	3.233	0.86		2.05	1.948					0.848	-2.691	-3.302	PMID: 29769716
Minimal media pH6	-7.483	-4.716	-4.313	-2.23	-4.122		-3.184	-2.851	-0.013			-5.527	-1.835	-1.855	-6.069	-5.962	-4.96	-2.347		-5.306	-2.851	-5.93	-1.625	-8.358	-3.61		-4.443	2.946	-0.139		2.735	2.008					0.512	-4.655	-5.167	PMID: 29769716
Minimal media pH7	-1.937	-1.898	0.738	-0.381	0.035		-1.287	1.069	-0.364			-1.427	-0.51	0.546	-1.688	-1.291	0.166	-1.104		-0.429	-0.817	-0.429	0.664	-5.015	-2.48		-4.317	3.363	0.882		1.361	0.98					0.506	-3.486	-5.335	PMID: 29769716
Minimal media pH7	-2.816	-5.1	-0.863	-2.806	-1.907		-0.972	-1.463	-0.223			-1.449	-1.952	0.014	-3.045	-1.95	-1.622	0.694		-0.596	-0.856	0.122	-0.379	-6.526	-3.377		-4.093	4.783	0.653		1.192	1.47					0.645	-2.628	-4.091	PMID: 29769716
Minimal media pH8	-5.844	-9.405	-2.674	-2.437	-5.046		-3.854	-1.527	-1.153			-4.834	-5.374	0.59	-9.1	-7.503	-5.16	0.602		-6.064	-0.39	-6.901	-1.42	-7.932	-0.745		-3.576	1.137	2.291		3.602	0.894					0.132	-2.679	-3.293	PMID: 29769716
Minimal media pH8	-7.554	-8.549	-2.396	-3.815	-3.354		-1.348	-0.711	0.426			-6.015	-3.712	-0.115	-7.198	-4.259	-5.16	0.171		-5.632	-1.047	-3.985	-0.24	-8.725	-2.677		-3.637	0.216	-0.401		3.922	0.341					-0.744	-2.402	-3.751	PMID: 29769716
Minimal media pH9	-9.157	-8.644	-5.085	-3.415	-5.511		-3.463	-3.287	-0.223			-6.097	-4.007	-2.922	-9.441	-7.501	-6.064	0.776		-8.937	-1.98	-7.397	-4.148	-10.444	-2.49		-3.314	-2.558	-1.045		1.4	1.422					1.435	-3.174	-3.036	PMID: 29769716
NAG (C)	-10.757	-7.905	-3.613	-4.874	-5.767		-2.552	-2.892	-1.459			-7.469	-4.446	-0.184	-9.987	-10.396	-4.231	-0.495		-9.497	-2.062	0.037	0.922	4.629	-3.033		1.253	5.702	1.339		2.345	0.253					-7.884	-2.364	0.319	PMID: 29769716
Nalidixic 0.004 mg/ml	3.002	2.778	5.283	3.346	3.286		6.396	6.243	8.959			-0.316	-3.609	4.476	-0.372	4.074	3.112	2.88		6.984	-1.988	6.656	10.908	5.428	-2.877		-4.335	-3.91	-0.014		-8.144	-3.013					4.519	10.241	-4.143	PMID: 29769716
Nickel (II) chloride 0.625 mM	-4.987	3.977	-1.462	0.244	-3.389		-0.773	-1.811	-0.262			-4.888	-4.297	-1.425	-6.899	-6.376	-2.107	0.913		-5.344	-1.933	-6.077	2.28	-4.543	-1.546		-2.279	-1.93	0.23		-5.37	-3.505					-0.25	5.956	-1.788	PMID: 29769716
Nickel (II) chloride 0.625 mM	-2.929	1.975	-0.068	0.529	-0.947		0.134	-1.476	-2.467			-2.188	-2.999	-1.532	-5.624	-1.491	-1.836	-0.496		-1.545	-2.338	-0.615	3.089	0.743	-1.404		-2.116	-0.845	-0.871		-5.367	-1.186					-0.221	3.149	-1.664	PMID: 29769716
nitrate 200 mM	-5.964	-4.52	-3.393	-2.826	-3.118		-2.655	-2.451	-1.328			-4.393	-3.775	-1.654	-5.903	-7.698	-6.879	-1.968		-5.074	-1.375	-3.671	-0.225	-8.13	-1.796		-2.932	-1.309	0.883		0.501	1.489					4.797	-2.283	-3.267	PMID: 29769716
Nitrate reduction with yeast extract	-4.182	-7.123	-1.985	2.423	-1.613		-2.299	-2.617	-1.064			-4.918	-3.175	1.323	-7.43	-1.957	-1.471	-0.686		-1.295	-2.723	-2.034	-2.189	-2.979	-2.045		0.179	-3.15	1.453		1.316	-0.224					-0.339	-2.589	-3.461	PMID: 29769716
nitrite (N)	-5.812	-6.725	-4.712	-3.136	-2.279		-1.149	-2.103	-1.582			-0.989	-1.151	0.07	-0.952	-3.637	-2.609	-2.043		-3.449	-1.364	-2.918	-0.781	-6.259	-2.635		-3.827	3.286	-0.404		1.194	0.196					0.164	-3.683	-4.707	PMID: 29769716
nitrite 10 mM	-7.006	-3.552	-1.764	-2.811	-2.605		-1.006	-2.716	-1.941			-3.926	-3.534	-1.616	-5.127	-5.13	-3.964	-1.15		-4.513	-1.841	-4.619	-1.922	-8.177	-1.555		-2.694	-1.019	1.064		-2.097	-2.203					1.513	-1.913	-2.536	PMID: 29769716
outer cut, LB soft agar motility assay	-6.787	-5.467	-4.428	-3.473	-2.896		-1.078	-3.458	-2.944			-5.692	-4.299	-2.692	-6.671	-8.897	-2.374	-0.366		-6.515	-2.437	-2.842	0.246	-4.881	-1.397		-3.083	-4.043	-0.2		-3.253	-1.327					1.359	-2.952	-2.803	PMID: 29769716
outer cut, LB soft agar motility assay	-7.963	-7.191	-2.32	-3.05	-4.03		-2.528	-2.835	-5.203			-5.974	-4.581	-3.226	-9.507	-7.734	-1.816	-1.171		-1.729	-2.654	-1.527	-0.781	-2.075	-1.516		-2.536	-3.703	0.03		-1.252	-2.909					0.28	-3.467	-4.275	PMID: 29769716
outer cut, LB soft agar motility assay	-4.116	-6.861	-2.335	-1.893	-0.711		-1.711	-1.784	-2.644			-5.806	-4.442	-2.136	-9.895	-8.597	0.778	1.037		-3.67	-2.185	-2.937	-0.52	-1.049	-1.585		-3.258	-5.044	-0.298		-1.35	-2.912					1.047	-3.415	-4.532	PMID: 29769716
outer cut, LB soft agar motility assay	-4.917	-6.652	-1.465	-1.367	-1.678		-1.239	-1.587	-2.124			-6.348	-4.841	-2.583	-9.065	-4.743	0.707	1.638		-3.037	-2.298	0.049	0.301	-1.423	-1.528		-3.2	-4.102	-0.941		-2.179	-3.153					0.457	-2.192	-2.946	PMID: 29769716
Paraquat dichloride 0.0625 mg/ml	-7.053	-6.006	-2.093	-1.989	-3.567		-0.781	-4.022	-3.004			-5.305	-3.899	-2.78	-7.531	-6.565	-2.348	-0.473		-7.143	-1.673	-6.23	1.734	-7.237	-1.313		-1.983	-3.607	0.198		-5.982	-3.036					1.168	-2.694	-2.105	PMID: 29769716
Paraquat dichloride 0.0625 mg/ml	-4.68	-5.143	-2.928	-2.084	-2.465		-0.337	-2.517	-2.839			-4.19	-3.724	-1.911	-7.189	-5.97	-2.334	-1.881		-6.765	-1.166	-4.631	2.176	-6.109	-0.471		-0.992	-2.692	1.534		-4.803	-2.95					0.12	-0.612	-0.445	PMID: 29769716
perchlorate 75 mM	-6.324	-5.84	-3.678	-3.091	-3.252		-2.602	-5.407	-2.826			-5.802	-4.06	-2.215	-7.38	-8.026	-7.689	-2.128		-2.253	-1.592	-1.389	-0.083	-8.272	-1.818		-2.925	-3.599	0.369		-2.1	-1.788					0.05	0.576	-3.436	PMID: 29769716
Pse04 Tailocins 0.05x	71.0891	45.099	33.6438	44.3243	42.5844		10.4523	10.6587	4.55812			62.8993	20.7651	6.91712	70.1026	100.739	91.9279	7.92255		95.9516	4.07618	69.6519	0.462301	81.4256	9.9512		4.56551	1.24866	-0.447469		2.14596	3.28375					-0.447546	17.6494	12.6683	This study
Pse04 Tailocins 0.05x	75.8193	38.6605	29.44	37.917	54.3241		9.17874	8.43436	3.91814			62.3018	23.0099	7.78113	71.4104	94.7906	95.5789	8.82666		111.499	4.53146	72.8429	1.25848	76.858	9.27561		4.84147	2.26168	-0.259973		0.645027	3.5303					0.183391	21.1977	12.052	This study
Pse04 Tailocins 0.5x	75.3053	48.2476	38.3874	37.2847	72.1149		11.2049	15.9556	4.88403			73.6732	24.3423	5.79516	83.7543	93.6972	89.4287	7.75125		103.381	4.5512	70.3927	0.431574	77.5044	11.1081		4.84067	1.62431	-0.131753		1.29872	3.63272					-0.0779411	14.7197	13.8514	This study
Pse04 Tailocins 0.5x	75.5724	42.1073	37.815	31.8179	54.6862		11.7446	10.0497	5.0265			69.8611	20.0859	6.62496	71.6948	88.7837	102.73	8.17413		96.2961	4.54646	75.6992	-0.146477	80.1915	11.8073		4.84116	1.61089	-0.276006		1.81559	3.62599					-0.136851	17.629	16.5352	This study
Putrescine (C)	-5.168	-6.578	-3.041	-2.047	-2.978		-0.956	-3.047	2.689			1.227	0.959	-1.654	0.574	-4.087	0.495	1.972		-8.517	-1.033	-7.267	0.041	-7.812	-2.272		-5.17	0.016	-0.533		-4.899	-2.885					6.418	-1.866	-3.529	PMID: 29769716
Putrescine (N)	-3.396	-3.391	-0.969	-0.71	-0.743		0.072	-3.492	-1.623			-0.494	-2.83	-0.213	-3.626	-1.634	-0.983	0.341		-2.299	-3.082	-3.19	1.089	-8.867	-2.329		-3.935	0.674	0.651		-2.035	-2.138					-1.086	-3.544	-5.876	PMID: 29769716
pyruvate (C)	-5.746	-3.435	-2.934	-0.248	-1.685		0.259	-0.914	-1.891			-4.021	-3.58	-0.5	-6.612	-4.249	-3.182	-1.731		-2.099	-1.927	-3.323	0.846	-3.558	-1.461		-2.173	-0.324	-0.081		-0.523	-1.637					0.253	0.35	-1.924	PMID: 29769716
pyruvate (C)	-5.144	-1.901	-1.4	0.314	-1.214		1.784	-1.729	-1.056			-4.488	-4.398	-0.404	-5.425	-1.975	-1.734	-0.486		-3.457	-1.681	-3.261	-0.025	-1.742	-1.623		-2.766	-1.04	0.49		0.566	1.757					0.827	-1.82	-2.015	PMID: 29769716
[truncated: 23 more rows]

## Sheet: Table S9
Table S9. Read count data for Pse03 genes implicated in tailocin sensitivity.
Wild-type strain	Pseudomonas fluorescens FW300-N2E3
Library name	pseudo3_N2E3_ML2
[truncated: 14 more rows]

## Sheet: Table S10
Table S10. Additional fitness data for Pse03 genes implicated in tailocin sensitivity.
[truncated: 217 more rows]

[truncated: 14 more sheets: Table S11, Table S12, Table S13, Table S14, Table S15, Table S16, Table S17, Table S18, Table S19, Table S20, Table S21, Table S22, Table S23, Table S24]
